# Supplementary material for: RNA-Seq Analysis of the Host Response to Staphylococcus aureus Skin and Soft Tissue Infection in a Mouse Model
Source: PLoS One. 2015 Apr 22;10(4):e0124877. doi: 10.1371/journal.pone.0124877 (PMC4406450; doi:10.1371/journal.pone.0124877)
Supplement: S2 Table — The data used for this analysis compared infected ears to non-infected ears from challenged mice. (XLS) [file pone.0124877.s002.xls]

## Sheet: Sheet0
Upstream Regulator Analysis of Day 1 left vs Day 1 right (LOCAL)
Upstream Regulator	Log Ratio	Molecule Type	Predicted Activation State	Activation z-score	Notes	p-value of overlap	Target molecules in dataset	Mechanistic Network
TNF	3.162	cytokine	Activated	9.473	bias	2.55e-55	ADAM8,ADAMTS4,ADM,ADORA2A,ALDH1A3,ALOX15B,APLN,APOC2,BCL2A1,BCL3,BHLHE40,BID,BIRC3,BST2,CCL17,CCL2,CCL20,CCL4,CCL5,CCR7,CD274,CD40,CD44,CD80,CFB,CHI3L1,COLQ,CSF1,CSF2,CSF3,CXCL1,CXCL10,CXCL2,CXCL3,CXCL9,CYBA,CYP27A1,DUSP1,DUSP5,EBI3,EGR1,EHD1,ELF3,FAS,FOS,G0S2,GADD45A,GCH1,HAS1,HBEGF,HMOX1,ICAM1,IER3,IFIT3,IL10,IL17C,IL19,IL1A,IL1B,IL1RN,IL21R,IL36G,IL4R,IL6,INHBA,IRAK3,IRF1,ITGA5,ITGAL,LAMC2,LBP…	Ap1,EP300,ERK1/2,IL1B,JUN,MUC1,NFKB1,NFKBIA,NFkB (complex),P38 MAPK,PGR,PPARG,RELA,RNA polymerase II,SP1,STAT3,TNF
NFkB (complex)		complex	Activated	7.035	bias	3.92e-35	ABCB1,BCL2A1,BIRC3,CCL17,CCL2,CCL20,CCL22,CCL3L1/CCL3L3,CCL4,CCL5,CCR7,CD40,CD44,CD80,CEBPB,CSF2,CXCL1,CXCL10,CXCL2,CXCL3,CXCL6,CXCL9,DRD2,ELF3,FAS,FASLG,FOXF1,FTH1,G0S2,GDF15,HAS2,HMOX1,ICAM1,IER3,IL10RA,IL13,IL13RA2,IL1B,IL22,IL23A,IL24,IL6,IRF1,IRF7,JUNB,KRT17,LCN2,LTB,MMP1,MMP3,MMP9,MYC,NCF2,NFKB2,NFKBIA,NFKBIZ,NOS2,PPARA,PSMB9,PTGS2,RELB,SLC2A5,SOCS1,SOCS3,SOD2,SPIB,STAT5A,TAC1,TFPI2,TGFB1,T…	Ap1,ESR2,HDAC3,IL10,IL1B,JUN,MUC1,MYC,NFKB1,NFKBIA,NFkB (complex),NR3C1,RELA,SP1,STAT1,STAT3,TNF
IFNG		cytokine	Activated	7.25	bias	4.04e-34	ADORA2A,AIF1,ALOX15,ATF3,BCL2A1,BCL2L11,BMF,CABP7,CCL17,CCL2,CCL22,CCL4,CCL5,CCR5,CCRL2,CD274,CD40,CD80,CP,CXCL1,CXCL10,CXCL2,CXCL9,EBI3,EPOR,FAS,FCER1G,FCGR1A,FPR2,GBP2,GCH1,HRK,ICAM1,IFI44,IFI44L,IFIT1,IFIT3,IFNK,IL10,IL12A,IL17A,IL1B,IL1RN,IL23A,IL27,IL6,IRF1,IRF7,ISG15,ISG20,JUNB,LGALS9,MARCKSL1,MMP11,MMP9,MUC1,MYD88,NCF2,NFKBIA,NOS2,OAS1,OAS2,OAS3,OASL,PSMB8,PSMB9,PTAFR,PTGES,PTGS2,RSAD2,RTP…	IFNG,IL10,IL1B,JUN,NFKB1,NFKBIA,NFkB (complex),RELA,RNA polymerase II,STAT1,STAT3,TNF
IL1B	8.085	cytokine	Activated	7.322		4.53e-34	APOC2,BCL2A1,BMF,CALCA,CCL2,CCL20,CCL3L1/CCL3L3,CCL4,CCL5,CCL7,CCR2,CD40,CEBPB,CHI3L1,CSF2,CSF3,CXCL1,CXCL10,CXCL2,CXCL3,CXCL6,CXCL9,DUSP1,EGR1,ELF3,FAS,FPR2,HAS1,ICAM1,IL10,IL17A,IL17F,IL1B,IL1RN,IL24,IL6,IRF1,ITGAM,LBP,LCP1,MMP1,MMP11,MMP12,MMP13,MMP3,MMP8,MMP9,MUC1,NFKBIA,NFKBIZ,NOS2,NR1H4,NR4A3,PTGES,PTGS2,PTX3,REL,RORC,SAA1,SELE,SERPINA3,SERPINE1,SOCS3,SOD2,SRGN,TGFB1,TLR4,TNF,TNFAIP6,VEGFA	Ap1,EP300,ESR2,HDAC3,IL18,IL1B,JUN,MUC1,NFKB1,NFKBIA,NFkB (complex),P38 MAPK,PPARG,RELA,RNA polymerase II,SP1,STAT3
RELA		transcription regulator	Activated	4.806	bias	2.55e-28	ANKRD1,ARHGDIB,BIRC3,CCL2,CCL20,CCL5,CCR7,CD44,CEBPB,CXCL1,CXCL10,CXCL2,CXCL3,CXCL9,ELF3,FASLG,GCH1,HAS2,HIF1A,ICAM1,IL10,IL13,IL1A,IL1B,IL1RN,IL23A,IL6,INPP5D,IRF1,LTB,LYN,MMP1,MMP9,MYC,NFKB2,NFKBIA,NOS2,PSMB10,PSMB9,PTGS2,PTX3,RELB,SLC2A4,SLC2A5,SOD2,STAT5A,TAC1,TFPI2,TGFB1,TGM2,TLR2,TNF,VASP,VEGFA	FOXO3,HGF,JUN,MUC1,NFKB1,NFKBIA,NFkB (complex),NR3C1,RELA,RNA polymerase II,STAT1,STAT3,TNF
IL1A	1.739	cytokine	Activated	6.22	bias	3.05e-27	ADORA2A,ALDH1A1,ALDH1A3,BIRC3,CCL2,CCL20,CCL5,CD274,CSF1,CXCL1,CXCL10,CXCL2,CXCL3,GCH1,ICAM1,IL11,IL1A,IL1B,IL36G,IL6,LCN2,MMP1,NFKBIA,NFKBIZ,NOS2,PDCD1LG2,PTGES,PTGS2,PTX3,S100A9,SAA1,SERPINA3,SERPINB4,SERPINE1,SOD2,TAC1,TGFB1,TNF,TNFAIP3,TNFSF11,ZC3H12A	IFNG,IL1A,IRF1,JUN,MUC1,MYD88,NFKBIA,NFkB (complex),PTGS2,RELA,RNA polymerase II,STAT1,STAT3
STAT3	1.320	transcription regulator	Activated	2.822		3.75e-26	BCL3,C5AR1,CCL2,CD274,CD40,CD80,CHI3L1,CXCL10,CXCL9,EME1,FGG,FOS,FSCN1,GLIPR1,GZMB,HAS2,HIF1A,HIST2H2AA3/HIST2H2AA4,HK2,HMOX1,ICOS,IL10,IL13,IL17A,IL6,IRF1,JAK2,JUNB,LBP,MMP9,MUC1,MYC,NOS2,PDCD1LG2,PTGS2,PTPN2,RET,SLAMF1,SNAI1,SOCS3,STAT1,STAT3,TIMP1,TNF,TNFRSF1B,VCAN,VEGFA	CTNNB1,GSK3B,IL10,IL6,NFKB1,NFkB (complex),PPARG,RELA,RNA polymerase II,SP1,STAT1,STAT3,TP53
TREM1	8.557	transmembrane receptor	Activated	3.535		7.68e-26	AREG/AREGB,ARRDC4,ASNS,ATF3,CCL17,CCL20,CCL5,CCL7,CCR7,CCRL2,CD274,CDK1,CENPU,CFB,CSF1,CSF2,CXCL1,CXCL2,CXCL3,DTL,E2F7,EBI3,EGR1,FOSL1,GADD45B,GIPR,GLA,GPRC5A,HAS1,HBEGF,IL1B,IL23A,IL6,INHBA,IRF1,ISG15,LIF,LPL,MAFF,MCOLN2,MMP1,MMP19,MT1E,NOD2,OASL,PHLDA1,PHLDA2,PLAC8,PTGS2,RGS1,RGS16,RRAD,S1PR3,SFMBT2,SPP1,TFPI2,TNF,TNFSF14,TNIP3	ERK1/2,IL1B,JUN,NFKB1,NFKBIA,NFkB (complex),PGR,PPARG,RELA,STAT3,TNF,TREM1
JUN		transcription regulator	Activated	3.249		1.21e-21	ABCB1,ASNS,BIRC3,C3AR1,CCL2,CD274,CDK1,CSF2,CXCL1,CXCL10,DIO2,DUSP1,FASLG,FOSL1,FTH1,HMOX1,ICAM1,IL1A,IL1B,IL6,JUNB,MMP1,MMP13,MMP9,MYC,NCF2,NFKBIA,NFKBIZ,PLAUR,PTGES,PTGS2,PTX3,SAA1,SERPINE1,SOD2,SYK,TGFB1,TNF,VEGFA,ZFP36	Ap1,ESR1,FOXO1,HDAC3,JUN,Jnk,NFKBIA,NFkB (complex),RELA,RNA polymerase II,SP1,TP53
TCR		complex	Activated	3.782	bias	7.82e-21	ADM,BATF,BCL2L11,CCR7,CD6,CD69,CD8B,CXCL10,CXCL13,CXCL9,CYTIP,DHX58,F5,FOS,GZMA,GZMB,HIF1A,IFI44,IFI44L,IFIT1,IFIT3,IL13,IRF7,ISG15,ISG20,LMNB1,MYC,MYD88,NFKB2,NFKBIA,NME1,NR4A1,OAS1,OASL,ODC1,PGK1,PIK3CD,PTPRC,RSAD2,SELL,SLAMF1,SLC2A3,SOCS1,SOCS3,STAT1,STAT5A,TLR4,TNF,TNFRSF12A	Ap1,EP300,IFNG,IRF1,JUN,MUC1,NFKBIA,NFkB (complex),P38 MAPK,PPARG,REL,RELA,RELB,RNA polymerase II,SP1,STAT1,STAT3,TCR
IL10	5.614	cytokine		0.784		2.56e-19	BCL2A1,CCL5,CD14,CD274,CD44,CD68,CD80,CSF2,CXCL10,FCGR1A,FCGR2B,FCGR3A,ICAM1,IL10,IL17A,IL1B,IL1RN,IL23A,IL24,IL6,ITGAL,MUC1,NOS2,PDCD1LG2,PDE4B,SOCS1,SOCS3,TIMP1,TLR4,TNF,TNFRSF1B,TNFSF11,VCAN	IFNG,IL10,IL1B,IRF1,JUN,NFKB1,NFKBIA,NFkB (complex),RELA,RNA polymerase II,STAT1,STAT3,TNF
PDGF BB		complex	Activated	5.647	bias	8.62e-19	ATF3,BCL3,BHLHE40,CCL2,CCNO,CD44,CEBPB,CSF2,CYR61,DUSP1,DUSP5,DUSP6,EGR1,FOS,GADD45A,IER2,IER3,IL1B,IL6,JUNB,LIF,MMP12,MYC,NR4A1,NR4A3,PHLDA1,RGS1,RGS2,SLC2A3,SOCS3,SYK,TNFAIP3,TRIB1,ZFP36	Ap1,Creb,ERK,FOS,FOXO1,JUN,Jnk,Mek,NFkB (complex),PDGF BB,PPARG,RB1,SP1,STAT3,TP53
P38 MAPK		group	Activated	4.591	bias	9.46e-19	ATF3,CCL2,CCL5,CCNE1,CCR7,CD40,CD44,CEBPB,CXCL10,CXCL9,DIO2,EGR1,FAS,FOS,HMOX1,ICAM1,IL10,IL1B,IL23A,IL6,INHBA,IRF7,MMP1,MMP13,MMP3,MMP9,MYC,NR4A3,PLA2G7,PTGS2,RRAD,SERPINE1,SNAI1,STAT1,TGFB1,TIMP1,TLR2,TNF,TOP2A,TRIB1,VEGFA	ERK1/2,IL1B,JUN,MUC1,NFKB1,NFKBIA,NFkB (complex),P38 MAPK,PGR,PPARG,PTGS2,RELA,STAT3,TNF
TGM2	1.502	enzyme	Activated	6.586		1.46e-18	BCL2A1,BIRC3,C5AR1,CAD,CCL2,CCL22,CCL24,CCRL2,CD101,CD300C,CFP,CSRNP1,CXCL10,EHD1,FCER1G,HK3,IFI35,IFIT1,IFIT3,IL10RA,IL1B,ITGAM,LGALS9,LRRC25,MMP8,MMP9,MYC,NCF2,OAS1,OAS2,OAS3,OASL,OLFM4,PARP14,PARP9,PHLDA1,PLEKHO2,PLSCR1,PTGES,S100A8,SAMHD1,SELL,SELP,SEMA6B,SLC16A1,SLC27A2,SLPI,SP110,SPP1,STAT1,TGFB1,TIMM8A,TNF,TNFAIP2,TYROBP	JUN,NFKBIA,NFkB (complex),RELA,RNA polymerase II,TGM2
CD40LG		cytokine	Activated	4.905	bias	7.84e-17	AICDA,BIRC3,CCL17,CCL2,CCL20,CCL22,CD40,CD69,CD80,EGR4,FAS,FCGR2B,GCH1,ICAM1,IL10,IL12A,IL1A,IL1B,IL21R,IL6,IRF1,LTB,MARCKS,NFKB2,NFKBIA,PLEK,PSMB10,PTGS2,STAT1,TNF,TNFAIP3,TRAF1,VEGFA	CD40LG,IFNG,IRF1,JUN,MUC1,NFKB1,NFKBIA,NFkB (complex),RELA,RNA polymerase II,STAT1,STAT3,TNF
Immunoglobulin		complex	Activated	2.919		1.2e-16	BCL3,C3AR1,CCL2,CCL4,CCL7,CXCL10,CXCL2,CXCL9,CXCR1,CXCR2,FCGR1A,FCGR2A,FCGR3A,IL1B,INHBA,IRF1,MAFF,NFKBIA,TLR8,TNF,UBD
IL27	2.370	cytokine	Activated	2.168		3.6e-16	CCL2,CCL20,CCL4,CCL5,CCL7,CD14,CD80,CXCL10,CXCL9,FOS,ICAM1,IL10,IL17A,IL17F,IL1A,IL1B,IL1RN,IL6,IRF1,ITGAM,MRC1,RORC,SOCS1,SOCS3,STAT1,TNF	IFNG,IL17A,IL27,IRF1,JUN,NFKB1,NFkB (complex),RELA,STAT1,STAT3,TNF
ERK1/2		group	Activated	3.006		3.68e-16	AREG/AREGB,CALR,CCL2,CCL22,CCL4,CCL5,CCR7,CD44,CDK1,CEBPB,CSF2,CXCL3,EGR1,FOS,HBEGF,HSPA5,ICAM1,IFIT1,IL19,IL1A,IL1B,IL6,JUNB,MMP1,MMP3,MYC,NR4A3,PSMB10,PSMB8,PSMB9,PTGES,PTGS2,SNAI1,TIMP1,TNF,VEGFA	ERK1/2,IL1B,JUN,MUC1,NFKB1,NFKBIA,NFkB (complex),RELA,SPHK1,STAT3,TNF
CD40	1.584	transmembrane receptor	Activated	3.231		1.29e-15	AICDA,BCL2A1,BIRC3,CCL17,CCL2,CCL22,CCL5,CD40,CD80,FAS,FASLG,FCER2,FCGR2B,FLT3LG,ICAM1,IL10,IL12A,IL1A,IL1B,IL1RN,IL27,IL6,IRF1,NFKB2,PSMB10,PSMB9,REL,SAMSN1,SLAMF1,TLR2,TNF,VEGFA,ZBTB16	CD40,ERK1/2,FOXO1,JUN,Jnk,MUC1,NFKB1,NFKBIA,NFkB (complex),PGR,PPARG,RELA,RNA polymerase II,SP1,STAT3,TNF,TP53
CEBPA		transcription regulator	Activated	2.846		2.14e-15	ALOX5AP,ARG1,ASNS,BCL2A1,C3AR1,CHI3L1,CSF2RA,CSF3R,GAL,GCH1,GLIPR1,HMOX1,IL10,IL1RN,ISG15,ITGAL,ITGAM,LGALS1,LTF,MYC,NFIL3,OAS2,PRTN3,PTAFR,PTGS2,PTPRC,PTX3,RAB31,RGS2,RIN1,S100A9,SECTM1,SERPINB1,SOD2,SPP1,TBXAS1,TRIB1
JAG2		growth factor	Inhibited	-4.32	bias	3.98e-15	CCL20,CCL24,CCL5,CCR1,CEBPB,CXCL1,CXCL3,CXCL6,CXCL9,CXCR1,IL10RA,IL13RA1,IL17C,IL1A,IL1B,IL1RN,LTB4R,SPP1,TNF
TLR7		transmembrane receptor	Activated	4.248	bias	4.28e-15	ATF3,CALCA,CCL2,CCL20,CCR7,CD40,CD44,CD80,CXCL1,CXCL2,CXCL3,DMXL2,ICAM1,IER3,IL1B,IL6,KCNH1,KCNMA1,MYD88,NFKBIA,NR1H4,PTX3,TNF,TRPM2,ZC3H12A	IL27,JUN,NFKBIA,NFkB (complex),RELA,RNA polymerase II,STAT1,STAT3,TLR7
IL21		cytokine	Activated	2.879	bias	5.42e-15	AICDA,BCL2L11,CCL5,CCR7,CD69,CXCL10,CXCL13,FCGR2B,GZMA,GZMB,IL10,IL17A,IL18RAP,IL6,MMP9,MYD88,PTPRC,RORC,SELL,SOCS1,SOCS3,TLR4,TNF,TYROBP	IL21,JAK3,JUN,MUC1,NFKB1,NFKBIA,NFkB (complex),RELA,RNA polymerase II,STAT1,STAT3
IL17A	5.133	cytokine	Activated	4.308	bias	5.82e-15	BCL2A1,CCL20,CCL22,CD14,CD274,CD40,CD68,CXCL1,CXCL2,CXCL3,CXCL6,IL19,IL1B,IL1RN,IL6,MMP3,MRC1,NOS2,PTGS2,TNF	FOXO1,IL10,IL17A,IL1B,JUN,Jnk,NFKB1,NFKBIA,NFkB (complex),RELA,RNA polymerase II,SP1,STAT1,STAT3,TP53
MAP3K7		kinase	Inhibited	-2.316	bias	2.2e-14	BIRC3,CCL20,CCL5,CFB,CH25H,CXCL10,GBP2,GCH1,IFIT1,IL19,IL1B,IL6,IRF7,MMP13,MMP3,RGS2,SAA1,SERPINE1,TNF	Ap1,EP300,ESR2,FOXO1,HDAC3,IRF3,JUN,Jnk,MAP2K7,MAP3K7,NFKB1,NFkB (complex),P38 MAPK,PPARG,RELA,SP1,TP53
SP1		transcription regulator		1.674		2.26e-14	ADRA1B,ALOX15B,ASNS,ATF3,B4GALT5,CBS,CCL2,CCL20,CDKN2D,CEBPB,CHI3L1,CXCL10,CYP7B1,DRD2,EGR1,F7,FASLG,FES,FOSL1,FPR2,GDF15,GRIN1,HAS1,HAS2,HIF1A,HK2,HMOX1,HSPA5,IL10,IL21R,IL2RB,KRT16,LPL,LTB,MYC,NCF2,PHOX2A,PLAUR,PTGS2,SLC2A1,SOCS1,SOD2,SPP1,STAT1,TFPI2,TGFB1,TLR2,TNF,TNFSF14,TRIB1,VEGFA	AHR,ESR1,ESR2,HDAC1,NFkB (complex),SP1,STAT3
IL18		cytokine	Activated	4.682	bias	2.82e-14	CCL2,CCL4,CSF2,FAS,FASLG,HAVCR2,ICAM1,IL10,IL1A,IL1B,IL6,INPP5D,MMP1,MMP13,MMP3,MMP9,NCR1,NFKBIZ,NOS2,PTGS2,SELL,TIMP1,TLR4,TNF	Ap1,EP300,ERK1/2,FOXO1,IL18,JUN,Jnk,NFKB1,NFKBIA,NFkB (complex),P38 MAPK,PGR,PPARG,RAF1,RB1,RELA,RNA polymerase II,SP1,STAT3,TP53
IL12 (complex)		complex	Activated	2.685		5.22e-14	CCL2,CCL4,CD44,CD69,CSF2,FOS,HAVCR2,ICOS,IL10,IL18RAP,IL6,IRF1,ITGAL,ITGB2,MMP9,MYD88,NCR1,SELL,STAT4,TIMP1,TNF	IFNG,IL12 (complex),IL21,IRF1,JUN,NFKB1,NFKBIA,NFkB (complex),RELA,RNA polymerase II,STAT1,STAT3,TNF
IL4		cytokine		1.744		5.42e-14	AICDA,ALOX15,CCL17,CCL2,CCL20,CCR5,CD14,CD69,CD80,FCER2,FCGR2B,FLT3LG,ICAM1,ICOS,IL10,IL13RA2,IL19,IL1B,IL4R,IL6,MMP1,MMP9,MRC1,MUC1,OSM,PDE4B,SERPINB3,SERPINB4,SOCS1,TNF,TNFSF4,VIPR1	Ap1,EP300,IL4,JAK3,JUN,NFKB1,NFkB (complex),P38 MAPK,PPARG,RELA,SP1,STAT1,STAT3,STAT6,TNF
FOXL2		transcription regulator	Activated	3.233	bias	6.38e-14	ATF3,BCL2A1,CCL20,CCL3L1/CCL3L3,CH25H,CXCL2,CXCL3,FOS,HRH2,ICAM1,IER3,IL11,IL12A,LIF,MAFF,NR4A3,OSR2,PRTN3,PTGS2,RGS2,RSPO3,SOD2,TNFAIP3
ERK		group	Activated	4.835	bias	6.9e-14	AREG/AREGB,BMF,CCL2,CCL4,CXCL10,DIO2,DUSP1,EGR1,FOS,FOSL1,GDF15,HAS1,HAS3,HBEGF,ICAM1,ITGB2,JUNB,LCN2,LIF,MMP1,MMP13,MUC1,ODC1,PTGS2,SELL,SERPINE1,STAT1,TGM2,ZFP36	Creb,ERK,ERK1/2,IL8,JUN,NFKB1,NFKBIA,NFkB (complex),PGR,PPARG,RELA,RNA polymerase II,STAT3,TNF
NR3C1		ligand-dependent nuclear receptor		-0.8		9.64e-14	ALOX5AP,ANGPTL4,BARD1,BCL2L11,BHLHE40,BIRC3,BMF,BTK,CASP4,CCL2,CCL5,CSF2,CSRNP1,ETNK2,GADD45A,GADD45B,GLIPR1,GPR65,GRIN1,GZMA,ICAM1,IER3,IL11,IL1B,IL24,IL36G,IL6,INHBA,IRF1,ITGB2,LTB,MAP3K14,MORC1,MYD88,NFKB2,NFKBIA,NLRP10,NLRP3,NOD2,NOS2,NRG2,NTRK1,OLR1,PDCD1LG2,PDE4B,PHLDA2,PIK3CD,PTGS2,RELT,RGS2,SELE,SERPINE1,SPP1,STAT3,STAT5A,STK17B,STOM,TLR1,TNF,TNFAIP2,TNFAIP3,TNFAIP6,TNFRSF12A,TNFRSF1B,TNF…
TLR3		transmembrane receptor	Activated	3.532	bias	1e-13	CCL20,CCL5,CFB,CSF2,CXCL10,DHX58,FOS,IFI44,IFI44L,IFIT1,IFIT3,IL10,IL1B,IL27,IL6,IRF7,ISG15,ISG20,LMNB1,MYD88,NOS2,OAS1,OASL,PIK3CD,PTX3,RSAD2,SLPI,STAT1,TNF	Ap1,EP300,IFNL1,IL10,IRF3,JUN,NFKB1,NFkB (complex),P38 MAPK,PPARG,RELA,SP1,STAT1,STAT2,STAT3,TLR3,TNF
TLR2	2.663	transmembrane receptor	Activated	3.25	bias	1.81e-13	ATF3,CCL2,CCR1,CCR2,CCR5,CD69,CD80,CSF2,CSF2RA,CYP27B1,ICAM1,IL10,IL1B,IL23A,IL27,IL6,MMP9,NLRP12,NOS2,NR1H4,SELP,SOCS3,TNF	Ap1,EP300,IFNG,IL10,IL1B,IRF1,JUN,NFKB1,NFKBIA,NFkB (complex),P38 MAPK,PPARG,RELA,SP1,STAT1,STAT3,TLR2
IgG		complex	Inhibited	-2.187	bias	1.97e-13	ADM,CALR,CCL2,CCL4,CCL5,CEBPB,CYP27A1,DSG3,DUSP1,FCGR2B,FGFBP1,GPRC5A,IER2,IFITM1,IL10,IL1B,IL1RN,IL6,ISG15,KLK6,KRT16,KRT18,LGALS1,MYC,PHLDA2,PLAUR,PTGS2,SERPINB7,SLC2A3,TNF,TNFAIP3,TNFRSF17,VEGFA,ZFP36	APP,Ap1,EP300,IgG,JUN,NFKB1,NFKBIA,NFkB (complex),P38 MAPK,PPARG,RELA,RNA polymerase II,SP1,STAT1,STAT3,TNF
TGFB1	1.169	growth factor	Activated	3.797	bias	2.24e-13	ANGPTL4,ANKRD1,BARD1,BCL2L11,BCL3,BHLHE40,CCL2,CCL5,CCR7,CDK1,CDT1,CHI3L1,CXCR1,FAS,FASLG,FOS,FSCN1,GDF6,HAS1,HAS3,HBEGF,HMOX1,IL11,IL13RA2,IL17A,IL1RL1,IL6,ITGA5,ITGB2,JUNB,LAMC2,MMP1,MMP12,MMP13,MMP3,MMP9,MRC1,MYBL2,MYC,NFKBIA,ORC1,PIK3CD,PLAUR,PTGS2,RAB31,SERPINA3,SERPINE1,SNAI1,SPOCK1,TGFB1,TGM2,TIMP1,TNC,TNF,TNFRSF12A,TOP2A,VASP,VEGFA,ZFP36	Ap1,Creb,EP300,ERK,ERK1/2,ESR2,FOXO1,HDAC3,JUN,Jnk,NFKBIA,NFkB (complex),P38 MAPK,PGR,PPARG,RELA,SP1,STAT3,TGFB1,TP53
IFNA2		cytokine	Activated	4.866	bias	2.95e-13	BST2,CXCL10,FAS,GBP2,HIF1A,HSH2D,IFI35,IFI44,IFI44L,IFIT1,IFIT3,IFITM1,IL10,IL6,IRF1,IRF7,ISG15,ISG20,MMP9,OAS1,OAS2,OAS3,PLSCR1,RSAD2,SOCS1,SOCS3,SP110,STAT1,USP18	Ap1,EP300,IFNA2,JUN,NFKB1,NFKBIA,NFkB (complex),P38 MAPK,PPARG,RELA,RNA polymerase II,SP1,STAT1,STAT2,STAT3
CD3		complex	Inhibited	-4.555	bias	3.55e-13	CCL17,CCL20,CCL22,CCL4,CD69,CRLF2,CSF2,DUSP2,EBI3,FAS,FASLG,GZMA,GZMB,HIF1A,IL10,IL13,IL17A,IL21R,IL22,IL2RG,NFKBIA,PDE4B,PTGS2,REL,RORC,STAT1,TLR2,TNF,TNFAIP3,TNFRSF8,TNFSF11	CD3,Creb,ESR1,IL2,JUN,NFATC2,NFKBIA,NFkB (complex),PI3K (complex),RELA,RNA polymerase II,SP1,STAT3
Jnk		group	Activated	4.596	bias	5.07e-13	BCL2L11,BIRC3,CCL2,CCL22,CCL4,CCR7,CD40,DUSP1,GDF15,HSPA5,ICAM1,IL19,IL1A,IL1B,IL23A,IL6,MMP1,MMP13,MMP3,NOS2,PTGS2,TGFB1,TGM2,TNF,ZFP36	Ap1,ESR2,FOXO1,HDAC3,JUN,Jnk,MYC,NFKB1,NFKBIA,NFkB (complex),RB1,RELA,RNA polymerase II,SP1,STAT3,TNF,TP53
TAB1		enzyme	Inhibited	-3.85	bias	6.56e-13	BIRC3,CCL20,CCL5,CFB,CH25H,CXCL10,GBP2,GCH1,IFIT1,IL1B,IL6,IRF7,MMP13,RGS2,SAA1	FOXO1,JUN,Jnk,MAP3K7,NFKB1,NFKBIA,NFkB (complex),RELA,RNA polymerase II,SP1,TAB1,TP53
IFNL1		cytokine	Activated	4.827	bias	7.99e-13	ATF3,BST2,CXCL10,CXCL9,IFI35,IFI44,IFI44L,IFIT1,IFIT3,IFITM1,IL10,IL6,ISG15,ISG20,OAS1,OAS2,OAS3,OASL,PLSCR1,PSMB9,RSAD2,SP110,STAT1,USP18	IFNL1,STAT1,STAT2
FAS	1.214	transmembrane receptor		-1.226		8.11e-13	BCL2A1,BID,BIRC3,CCL2,FAS,ICAM1,IER3,IRF1,LTB,MMP1,MMP13,MMP9,NFKBIA,NFKBIE,RND1,SOD2,TNFAIP3,ZFP36	Ap1,EP300,FAS,FOXO1,JUN,Jnk,MUC1,NFKB2,NFKBIA,NFkB (complex),P38 MAPK,PPARG,PRKCD,RELA,RNA polymerase II,SP1,STAT3,TP53
STAT1	1.134	transcription regulator		1.783	bias	9.51e-13	CCL2,CD14,CD274,CD40,CXCL10,FAS,FCER1G,HIF1A,IFITM1,IL12A,IRF1,IRF7,MMP9,NOS2,OAS2,PSMB9,SERPINB3,SERPINB4,STAT1,TLR8,TNF
GAPDH	2.126	enzyme		-0.301		1.52e-12	CCL2,CCL20,CCL4,CXCL1,DUSP1,ENO1,FCER1G,GAPDH,IFITM1,IFITM2,IL10,KLK3,OAS1,OAS2,OAS3,SPP1,STAT1	EIF2AK2,GAPDH,IRF3,TP53
RNASE2		enzyme	Activated	3.515	bias	2.69e-12	CCL2,CCL22,CCL24,CCL4,CCL5,CCL7,CD300A,CSF1,CXCL10,CXCL9,IL10,IL13,IL6,OSM,PPBP,TNF	NFKB1,NFKBIA,NFkB (complex),RELA,RNASE2,TLR2
CD14	5.249	transmembrane receptor	Activated	2.922	bias	6.45e-12	CCL2,CCL4,CCL5,CXCL10,CXCR2,IFIT1,IL10,IL1B,IL6,PTGS2,TLR2,TNF	CD14,FOXO1,IL10,IL6,JUN,Jnk,NFKB1,NFKBIA,NFkB (complex),PPARG,RELA,RNA polymerase II,SP1,STAT1,STAT3,TNF,TP53
NFKB1		transcription regulator	Activated	2.415	bias	1.03e-11	ANKRD1,CCL20,CCL5,CXCL10,CXCL2,ELF3,FSCN1,GFRA1,HAS2,IL1B,IL1RN,IL6,IRF1,LTB,MMP9,MYC,NFKBIA,NOS2,PTGS2,PTX3,RELB,TNF,VEGFA	IL12 (complex),JUN,MUC1,NFKB1,NFKBIA,NFkB (complex),RELA,RNA polymerase II,STAT3
EIF2AK2		kinase	Activated	3.924	bias	1.1e-11	ARG1,BHLHE40,IFI35,IFIT1,IFITM1,IFITM2,IL6,ISG15,ISG20,NFKBIA,NOS2,OAS1,OAS3,PARP9,PLSCR1,PSMB10,SAMHD1,SOD2,SP140,STAT1,TNFAIP3,USP18	EIF2AK2,IRF3,JUN,MYC,NFkB (complex),RB1,RELA,TP53
F7	2.219	peptidase	Activated	3.811	bias	2.26e-11	CXCL2,EGR1,FOS,FOSL1,GADD45A,HBEGF,IER2,IL1B,LIF,MMP13,MYC,PLAUR,PTGER2,VEGFA,ZFP36	ERK1/2,F7,NFKBIA,PGR,PPARG,RELA,STAT3
CAMP		other	Activated	2.082		2.44e-11	CCL2,CCL20,CCL4,CCL5,CCL7,CCR7,CD80,CXCL1,CXCR2,FPR2,IL10,IL1B,IL6,SNAI1,TNF,TNFAIP2	Ap1,CAMP,EP300,ERK1/2,IL1B,JUN,MUC1,NFKB1,NFKBIA,NFkB (complex),P38 MAPK,PGR,PPARG,RELA,SP1,STAT3,TNF
lymphotoxin-alpha1-beta2		complex	Activated	3.148	bias	3.54e-11	CCL2,CCL5,CSF2,ICAM1,IL1A,IL1B,IL6,MMP1,MMP3,TNF
TLR4	1.538	transmembrane receptor	Activated	3.538	bias	3.89e-11	ATF3,CCL2,CCL5,CD80,CSF2,CXCL10,ICAM1,IL10,IL12A,IL1B,IL23A,IL27,IL6,IRAK3,MMP9,NLRP12,NOS2,NR1H4,TNF	Ap1,CD14,EP300,IL10,IL1B,JUN,MUC1,NFKB1,NFkB (complex),P38 MAPK,PPARG,RELA,SP1,STAT1,STAT3,TLR4
HIF1A	2.318	transcription regulator	Activated	3.527	bias	6.38e-11	ADM,ANGPTL4,CA9,CORO1A,CTPS1,CYR61,EGLN3,EIF5A,ENO1,FAM13A,FHL2,FOS,GADD45B,GAPDH,HIF1A,HK2,ITGA5,ITGB2,LDHA,LGALS1,MMP9,MUC1,MYC,PFKFB3,PLAC8,PPARA,PTGS2,RET,SERPINE1,SLC2A1,TGFB1,TLR2,TLR6,TRIM66,VASP,VEGFA	Cpla2,HIF1A,JUN,MYC,NFkB (complex),PPARD,PPARG,RB1,RELA,TP53
MAP2K1/2		group	Activated	2.314	bias	8.8e-11	ATF3,BCL2L11,CDK1,CHI3L1,DUSP1,EGR1,FOSL1,H2AFX,HSPA5,IL1B,MMP9,PHLDA1,PPARA,TGFB1,TNF,VEGFA	Ap1,FOXO3,JUN,MAP2K1/2,MYC,NFkB (complex),RB1,RELA,TP53
IL13	1.541	cytokine		0.609		8.99e-11	ALDH1A2,ALOX15,ATF3,AVPI1,C3AR1,CCL2,CCL20,CCL22,CCL5,CD101,CD14,CD80,CLEC4A,CLEC4E,CXCL1,CXCR2,DMXL2,FAM162A,FCER2,G0S2,IL10,IL13RA1,IL13RA2,IL1B,IL1RN,IRAK3,MRC1,NFE2,NHLH1,NOS2,PHLDA1,SERPINB3,SERPINB4,SLA,SLC7A7,SOCS1,TGM2,TIMP4,TLR1,TNF	IL13,STAT1,STAT6
miR-155-5p (miRNAs w/seed UAAUGCU)		mature microRNA	Inhibited	-3.394	bias	9.54e-11	CCL20,CCL4,CXCL1,CXCL2,CXCL3,FCER2,IL13RA1,IL1A,IL1B,IL23A,IL6,INPP5D,SERPINE1,SOCS1,TNF
IL1RN	2.108	cytokine	Inhibited	-4.776	bias	1.35e-10	ATF3,CCL20,ICAM1,IFI44,IFI44L,IFIT3,IL1A,IRF1,IRF7,ISG20,LGALS9,MMP1,OAS1,OAS2,OAS3,OASL,RSAD2,RTP4,SLC15A3,THEMIS2,TNF,UBD,USP18	IFNG,IL1RN,IRF1,NFkB (complex),RELA,STAT1,STAT3
EGFR		kinase	Activated	3.522	bias	1.56e-10	BCL2L11,CEBPB,CHI3L1,CSF2,EGR1,GZMB,HDC,ICAM1,KLK3,KRT17,LCN2,MARCKS,MYBL2,MYC,NOS2,PTGES,PTGS2,TGM2,VEGFA	Ap1,EGFR,ERK1/2,ESR1,ESR2,FOS,FOXO1,HDAC3,JUN,Jnk,NFKBIA,NFkB (complex),PGR,PPARG,RELA,RNA polymerase II,SP1,SRC,STAT3,TP53
CSF2	8.366	cytokine	Activated	4.566	bias	2.02e-10	ARG1,CCL2,CCR1,CD69,CD80,CSF2RB,DUSP6,EPOR,FAM65B,FCGR2B,GK,ICAM1,IER3,IL10,IL1B,IL6,LTB,MYC,NFE2,NOS2,TGFB1,TLR2,TLR4,TNF,UPP1	CSF2,Creb,FOXO1,Gsk3,IL6,JUN,Jnk,NFKB1,NFKBIA,NFkB (complex),PI3K (complex),PPARG,RELA,RNA polymerase II,SP1,STAT1,STAT3,TP53
Akt		group	Activated	3.827	bias	2.11e-10	ANKRD1,BCL2A1,BMF,CCR7,CD274,FOS,FOSL1,HIF1A,IL17A,IL17F,IL22,LCN2,MMP9,MUC1,MYC,PTGS2,TNF	Akt,GSK3B,JUN,MUC1,NFKB1,NFKBIA,NFkB (complex),RELA,RNA polymerase II,SRF,STAT1,STAT3,TP53
mir-155	1.725	microRNA		-0.487		3.33e-10	AICDA,CEBPB,CSF3,FCER2,HK2,IL1B,INPP5D,SERPINE1,SOCS1,SPI1,STAT3,TNF,TP53INP1
TRAF3		enzyme	Inhibited	-2.345	bias	4.52e-10	BIRC3,CXCL10,ISG15,MAP3K14,NFKB2,NFKBIA,NFKBIE,RELB,TNFAIP3	JUN,MUC1,NFKBIA,NFkB (complex),RELA,RNA polymerase II,STAT3,TRAF3
CD28		transmembrane receptor	Inhibited	-2.823	bias	4.99e-10	BHLHE40,CCL4,CCNE1,CD69,CRLF2,CSF2,CXCL13,EBI3,FASLG,GZMA,GZMB,HAVCR2,IL10,IL13,IL17A,IL21R,NFKBIA,PDE4B,PTGS2,REL,RORC,TNF,TNFAIP3,TNFSF11	CD28,IL10,IL2,MAPK14,NFATC2,NFKB1,NFkB (complex),RELA,RELB,STAT1,STAT3,TCR
PAF1		other	Activated	4.231	bias	5.86e-10	BIRC3,CCL3L1/CCL3L3,CCL5,HELZ2,IFI44,IFI44L,IFIT3,ISG15,ISG20,MXD1,NFKBIZ,OAS2,OAS3,OASL,PLAUR,SERPINE1,SOD2,ZFP36
MAPK1		kinase	Inhibited	-4.137		6.48e-10	BST2,CCL5,CD84,CFB,DNAH7,DUSP1,EHD1,FLNC,HBA1/HBA2,HDC,IFI35,IFI44,IFIT1,IFIT3,IFITM1,IRF7,ISG15,ISG20,KRT17,MVP,OAS1,OAS2,OAS3,OASL,PLSCR1,PRSS12,PSMB8,PSMB9,PTGS2,SAMHD1,SECTM1,SP110,SPOCK1,STAT1,TNF,USP18
IL3		cytokine		1.867	bias	7.23e-10	BIRC3,CD14,CD40,CD69,CD80,FCGR2A,FCGR2B,FOS,IL13,IL1B,IL6,ITGAM,MYC,SPI1	ERK1/2,IL3,NFKB1,NFKBIA,PGR,PPARG,RELA,STAT1,STAT3
IL1		group	Activated	3.265	bias	7.63e-10	CCL2,FOS,IL10,IL17A,IL6,MMP1,MMP13,MMP3,MMP9,PTGS2,TNFSF11	Ap1,CEBPB,EP300,ERK1/2,FOXO1,IL1,JUN,Jnk,NFKBIA,NFkB (complex),P38 MAPK,PGR,PPARG,RELA,RNA polymerase II,SP1,STAT3,TP53
IL15		cytokine	Activated	2.621		9.03e-10	CCL4,CSF2,HAVCR2,HLX,IL10,IL18RAP,IL2RG,IL6,MYD88,NCR1,PSMB10,PSMB8,PSMB9,SELL,TNF,TYROBP,ZFP36	ERK1/2,FOXO1,IL15,IgG,JAK3,JUN,Jnk,NFKBIA,NFkB (complex),PGR,PPARG,RELA,SP1,STAT3,TP53
RAF1		kinase	Activated	3.255	bias	1.27e-09	FAS,IL10,IL12A,IL1B,IL23A,IL6,MMP1,MMP13,MMP3,MMP9,NGF,TNF	Ap1,ERK1/2,FOXO1,IKBKB,JUN,Jnk,MUC1,NFKB1,NFKBIA,NFkB (complex),PGR,PPARG,RAF1,RELA,SP1,STAT3,TP53
HGF		growth factor		1.534		1.27e-09	BIRC3,CA9,CCL2,CCL5,CD40,DDX21,EGR1,ELF3,FASLG,FOS,HLX,ISG15,KRT17,LDHA,MYC,PGAM1,PGK1,PLAUR,PTGS2,PTPN2,RIN1,S100A9,TAGLN2,TNFAIP2,VEGFA,WT1	AR,Ap1,EGFR,EP300,ERK1/2,HGF,JUN,MUC1,NFKBIA,NFkB (complex),P38 MAPK,PGR,PPARG,RB1,RELA,RNA polymerase II,SP1,STAT3
Cg		complex	Activated	4.322	bias	2.08e-09	CCL2,DTL,DUSP6,EGR1,FAS,FASLG,G0S2,HAS2,HK2,HMGA2,IL11,IL13RA2,MCM10,MMP1,PFKFB3,PHLDA1,PLAUR,PTGS2,PTX3,STC1,STEAP1,TFPI2,TM4SF1,UNG,UPP1,VEGFA	Ap1,Cg,FOS,JUN,Mek,NFKBIA,NFkB (complex),RB1,RELA,RNA polymerase II
ESR1		ligand-dependent nuclear receptor		-0.076		2.09e-09	ABCB1,CCL2,CCL20,CCL4,CCNE1,CD69,CEBPB,CSF2,CXCL3,DDX21,DUSP9,EIF5A,ENO1,EPOR,FAS,FOS,GJB1,GJB2,IER3,IL1A,IL6,ISG20,KLK3,LEPR,LTB,MMP1,MYC,PTGS2,PTX3,SAMD11,SERPINE1,SLC7A5,SNAI1,SOST,TM4SF1,TMOD1,TNF,TNFAIP2,TNFAIP3,TNFAIP6,TSC22D3,VEGFA	AHR,Ap1,ERK1/2,ESR1,ESR2,FOS,JUN,NFKBIA,NFkB (complex),PGR,PPARG,RELA,RNA polymerase II,SRC,STAT3
RNASE1		enzyme	Activated	2.905	bias	2.78e-09	CCL2,CCL22,CCL24,CCL4,CCL5,CCL7,CXCL10,CXCL9,FCER2,IL6,OSM,TNF
EGF		growth factor	Activated	4.137	bias	2.99e-09	ALOX15,AREG/AREGB,CCL17,CEBPB,DUSP1,DUSP5,DUSP6,EGR1,FOS,HIF1A,MMP9,NGF,PTGS2,SERPINE1,SNAI1,ST3GAL4,TFPI2,VEGFA	Ap1,Creb,EGF,EP300,ERK1/2,MAP2K1,NFKBIA,NFkB (complex),P38 MAPK,PGR,PPARG,PRKCA,RELA,SP1,STAT3
NEDD9		other	Activated	3.357	bias	3.13e-09	ADM,AOAH,BHLHE40,CA9,ELF3,FOS,GDF15,MMP9,PCK1,PGK1,PLAC8,PPP1R3B,SERPINE1,SLC2A1,STC1	HIF1A,NEDD9,RB1,TP53
CNOT7		transcription regulator		-1.131	bias	4.27e-09	BST2,CMPK2,CSTA,IFI35,IFI44L,IFITM1,ISG15,OAS1,OAS2,OAS3,PLSCR1,PSMB8,SLC7A11,STAT1	CNOT7,STAT1
SPI1	1.865	transcription regulator				5.31e-09	CCR7,CD68,CHI3L1,CSF2RA,CSF2RB,DUSP6,FES,FTH1,HK3,IL1B,IL1RN,IL24,NCF2,NCF4,PRTN3,VAV1
PI3K (complex)		complex	Activated	2.959	bias	5.58e-09	CCL4,FOSL1,HAS1,HAS3,HBEGF,HIF1A,IFIT1,IL17A,IL17F,IL1B,IL22,IL23A,IL6,LCN2,MYC,PTGS2,RGS2,TLR4,TNF,TREM1,VEGFA	Akt,Creb,ERK,ERK1/2,GSK3B,NFKB1,NFKBIA,NFkB (complex),PGR,PI3K (complex),PPARG,RB1,RELA,SRF,STAT1,STAT3,TP53
CEBPB	1.464	transcription regulator	Activated	2.276	bias	5.58e-09	ABCB1,ASNS,CCL4,CCL5,CCR5,CSF3R,F7,GADD45A,HP,IL10,IL1B,IL24,IL6,KRT18,MMP1,MMP3,MYC,PRTN3,PTGS2,STAT3,TLR8	CEBPB,JUN,NFkB (complex),PRKCE,PTGS2,RB1,RELA,STAT3
IL6	7.643	cytokine	Activated	4.256		8.44e-09	ARG1,CCL2,CCNE1,FGA,FGG,FOS,HP,HSPA5,IL17A,JUNB,KLK3,LBP,MAP2K1,MMP8,MYC,NFKBIA,NOS2,PTGS2,SAA1,SERPINA3,STAT3,TGFB1,TGM2,TIMP1,TNF,VEGFA	Akt,ERK1/2,IL6,NFKB1,NFKBIA,NFkB (complex),PGR,PPARG,RB1,RELA,RNA polymerase II,SRF,STAT1,STAT3,TP53
PF4	1.071	cytokine	Activated	2.964	bias	8.71e-09	CCL2,CCL22,CCL4,CXCL3,IL19,IL1A,IL1B,IL6,TNF	Ap1,Creb,EP300,ERK1/2,FOXO1,JUN,Jnk,NFKBIA,NFkB (complex),P38 MAPK,PF4,PGR,PI3K (complex),PPARG,RELA,SP1,STAT3,TP53
PTGS2	6.488	enzyme	Activated	3.456	bias	8.98e-09	BIRC3,CCL2,CCL5,CCR7,CD44,CXCL10,EGR1,ICAM1,IL1B,IL6,ITGAL,MMP9,MSR1,MYC,NOP2,PTGS2,TNF,TRAF1	ESR1,Histone h3,JUN,NFKBIA,NFkB (complex),PTGS2,RELA,RNA polymerase II
SP3		transcription regulator				1.09e-08	ALOX15B,ASNS,ATF3,CBS,CCL20,CHI3L1,CYP7B1,EGR1,FOSL1,GDF15,HAS2,HSPA5,IFITM5,IL10,KRT16,LPL,NCF2,PHOX2A,PLAUR,PTGS2,STAT1,TNFSF14,VEGFA
Interferon alpha		group	Activated	3.669	bias	1.6e-08	APOL2,CABP7,CCL22,CSF2RB,CXCL10,CXCL9,IFIT1,IFIT3,IL17RA,IL18RAP,IL27,IRF1,IRF7,ISG15,ISG20,MYD88,OAS1,PTGES,SLC5A1,STAT4,TGFB1,TLR1,TLR2,TLR4,TLR8,TNF,USP18	Ap1,EP300,IRF3,Interferon alpha,JUN,P38 MAPK,PPARG,RELA,SP1,STAT1,STAT2
estrogen receptor		group		-1.126		1.76e-08	CD44,CD68,CDH16,CDH19,CDH3,CDH4,COL4A5,COL4A6,CXCL1,ERBB4,FLNC,FOS,HBEGF,HSP90AA1,ICAM1,IL1A,IL6,JPH3,KRT18,LAMC2,LYN,MMP1,MMP9,MSN,MUC1,MYC,PLAUR,RGS2,SELL,SERPINE1,SOST,TGFB1,TIMP1,TIMP4,TNC,TSC22D3,VEGFA	Ap1,Creb,ERK,ESR2,HDAC3,JUN,MUC1,NFKBIA,NFkB (complex),PI3K (complex),PPARG,RELA,SP1,STAT3,estrogen receptor
COL18A1		other	Inhibited	-4.022	bias	1.84e-08	CCL2,F10,F7,FOS,HIF1A,ICAM1,IL6,ITGB2,JUNB,LDHA,MMP1,MYC,NOS2,PTGS2,SELP,SERPINE1,SPOCK1,STAT1,STAT3,VEGFA	Akt,COL18A1,FOXO1,JUN,Jnk,MUC1,NFKBIA,NFkB (complex),RB1,RELA,SP1,SRF,STAT3,TP53
BCR (complex)		complex	Activated	2.633	bias	2.47e-08	AICDA,BCL2A1,CCL4,CCR7,CD44,CD69,CD80,FCER2,FOS,GBP2,IGSF1,IL2RB,JUNB,MYC,PTAFR,PTGS2,SELL,ZBTB16	Akt,BCR (complex),ERK1/2,IL6,IL8,JUN,NFKB1,NFKBIA,NFkB (complex),PGR,PPARG,RB1,RELA,RNA polymerase II,SP1,SRF,STAT3
EZH2		transcription regulator	Activated	4.295	bias	3.03e-08	ALOX5AP,BIRC3,C15orf48,CRISPLD2,CSF2,CSF3,CXCL1,CXCL10,CXCL2,CYB5R2,GDF15,IL11,IL23A,IL24,IL6,LCN2,LTB,MYC,NFKBIA,PTGES,PTGS2,SAA1,TNF,UBD	EZH2,HDAC1,NFKB1,RB1,TP53
JUNB	2.278	transcription regulator	Activated	2.433	bias	4.4e-08	CD274,FOSL1,FTH1,HMOX1,MMP1,MMP13,MMP9,NCF2,PLAUR,SERPINE1,SNAI1
CSF1	1.389	cytokine		1.32		4.4e-08	FAS,FASLG,IL10,IL12A,IL1B,IL6,ITGA5,MMP12,STAT1,TNFRSF1B,VEGFA	CSF1,IL8,RELA
CREBBP		transcription regulator				4.85e-08	CXCL10,CXCL9,CYR61,FGL1,HAS2,INPP5D,IRF1,MYC,NR4A1,NR4A3,PTGS2,RGS2,TLR2,TNF
CCL5	1.408	cytokine	Activated	3.86	bias	6.64e-08	C5AR1,CCL2,CCL4,CCR1,CD44,DUSP1,DUSP6,IER2,IL1B,IL6,MMP19,MMP9,OLR1,PLAUR,VASP	CCL5,IL4,STAT1,STAT3,STAT6
IL2		cytokine	Activated	4.136	bias	7.96e-08	AICDA,CD44,CD69,GADD45G,GZMB,HCST,ICOS,IL10,IL13,IL17A,IL17F,IL1B,IL22,IL2RG,LCP2,PDE4B,SLC2A3,STK17B,TNF	Akt,IL10,IL2,IL4,JAK3,NFKB1,NFKBIA,NFkB (complex),RB1,RELA,SRF,STAT1,STAT3,STAT6
KRT14		other				1.11e-07	CXCL1,CXCL14,DSG3,GJB2,GJB6,KLK13,KLK6,KRT16,KRT17,KRT18,MMP1,MMP13,MMP19,MMP9
IFNB1		cytokine	Activated	2.338	bias	1.18e-07	BST2,EBI3,IFIT1,IFIT3,IFNK,IL10,IL17A,IL24,IL27,IRF1,MMP9,OAS2,STAT1	IFNB1,STAT1,STAT2
FPR2	7.006	G-protein coupled receptor		0.662		1.33e-07	CCL2,CCR5,CSF1,IL10,IL12A,IL6
HMOX1	1.838	enzyme		-1.919		1.65e-07	CCL2,CXCL1,CXCL10,CXCL3,CXCL9,HMOX1,IL10,IL1B,IL1RN,IL6,MMP9,NOS2,TNF,VEGFA	Ap1,EP300,HMOX1,JUN,NFKBIA,NFkB (complex),P38 MAPK,PPARG,RELA,RNA polymerase II,SP1,STAT1
RELB	1.045	transcription regulator		1.591	bias	1.74e-07	BIRC3,CCL20,IL1B,IL6,MYC,NFKB2,NFKBIA,RELB,SOD2,TNF	JUN,MUC1,NFKBIA,NFkB (complex),REL,RELA,RELB,RNA polymerase II,STAT3
OSM	7.251	cytokine	Activated	2.608	bias	1.79e-07	CCL2,FOS,HIF1A,HSPA5,IL1B,IL6,LBP,OSMR,SELP,SOCS3,TNF,VEGFA	ERK1/2,FOXO1,IL6,JUN,Jnk,NFKB1,NFKBIA,NFkB (complex),OSM,PGR,PPARG,RAF1,RB1,RELA,RNA polymerase II,SP1,STAT1,STAT3,TP53
PRKCD		kinase	Activated	2.8	bias	1.82e-07	BIRC3,ICAM1,IL1B,ITGAM,MMP13,MMP9,MYC,NFKB2,NFKBIA,RELB,SERPINE1,STAT3,TLR2	Ap1,EP300,JUN,MUC1,NFKB1,NFKB2,NFKBIA,NFkB (complex),P38 MAPK,PPARG,PRKCD,RELA,RELB,RNA polymerase II,SP1,STAT3
FOXO3		transcription regulator	Activated	2.96	bias	1.96e-07	BCL2L11,CXCL10,EGR1,EGR4,FASLG,FBXO32,GADD45A,GADD45B,IER3,IL6,MMP13,MMP9,NFKBIA,SOD2,TNF	FOXO3,JUN,MYC,NFKBIA,NFkB (complex),RB1,RELA,RNA polymerase II,TP53
FOS	2.306	transcription regulator	Activated	2.961	bias	2.08e-07	C3AR1,CCL2,CSF3,DIO2,FASLG,FTH1,ICAM1,IL1A,MMP13,MMP8,MMP9,MYC,NCF2,PTGS2,SERPINE1,SNAI1,VEGFA	Ap1,ESR2,FOS,HDAC3,JUN,NFKBIA,NFkB (complex),RELA,RNA polymerase II,SP1
Gm-csf		group	Activated	2.592	bias	2.75e-07	BCL3,CD14,CD40,IL10,IL1B,IL6,MMP1,MMP9,MRC1,PTGS2,SOCS3,TGFB1,TNF	Gm-csf,HDAC1,IL1B,JUN,NFKB1,NFkB (complex),RB1,RELA,STAT3,TERT
TP53		transcription regulator		-0.854		2.89e-07	ABCB1,AREG/AREGB,ATF3,BCL2L11,BCL3,BHLHE40,BIRC3,CASP4,CCNB1IP1,CDK1,CDT1,CHEK1,CSF2,CSF3R,CXCL1,DUSP5,F5,FAS,FASLG,FGFBP1,FOS,FOSL1,GADD45A,GDF15,GLIPR1,GNL3,H2AFX,HIF1A,HK2,HMOX1,IL1A,IL6,ISG15,JUNB,KIAA0101,LDHA,LIF,MAP2K1,MCM2,MCM3,MCM6,ME2,MMP3,MMP9,MYC,NFKB2,NFKBIA,NME1,NOS2,OAS1,PBK,PDE4B,PFKFB3,PLAUR,RRM2,SELP,SERPINE1,SLC16A1,SLC2A1,SNAI1,SOD2,TAGLN2,TGFB1,TNFRSF1B,TNFRSF9,TOP2A,VCAN,VEG…	Ap1,ESR1,ESR2,FOS,HDAC3,JUN,MYC,NFKBIA,NFkB (complex),RB1,RELA,RNA polymerase II,SP1,SRC,STAT3,TP53
TNFSF12		cytokine	Activated	2.62	bias	3.01e-07	CCL2,CCL5,ICAM1,IL6,MMP1,MMP3,TNF	Ap1,EP300,MUC1,NFKB1,NFKBIA,NFkB (complex),P38 MAPK,PPARG,RELA,SP1,STAT3,TNFSF12,TRAF2
C5		cytokine	Activated	2.02	bias	3.01e-07	C5AR2,IL10,IL1B,IL6,ITGAM,SERPINE1,TNF	C5,IL1B,IL8,JUN,NFKB1,NFKBIA,NFkB (complex),RELA,SPHK1,STAT3,TNF
TP63		transcription regulator	Activated	3.193		3.07e-07	ADM,BCL2L11,BHLHE40,BST2,CDK1,CSTA,CYR61,FAS,GADD45A,GPX2,HAS3,HMGA2,IL1B,IL6,KRT6A,LIN28A,LYN,MCM10,MMP13,MYC,RAC2,RAD51,S100A8,SNAI1,SPRR3,TGFB1,TNC
MYD88	1.554	other	Activated	2.485	bias	3.26e-07	CCL2,CCL5,CD274,CSF3,CXCL1,CXCL10,IL1B,IL6,SELE,TNF	IFNG,IRF1,JUN,MYD88,NFKB1,NFKBIA,NFkB (complex),RELA,RNA polymerase II,STAT1,STAT3,TNF,TRAF6
IKBKE		kinase		1.857	bias	3.48e-07	BIRC3,IFIT1,IL1A,IL6,IRF7,MMP9,MYC,NFKBIA,PTGS2	IKBKE,IRF3,JUN,MUC1,NFKB1,NFKBIA,NFkB (complex),RELA,RNA polymerase II,STAT3
Creb		group				3.81e-07	AREG/AREGB,CALCA,CYP11B2,DUSP1,EGR1,FOS,FOSL1,GABRG2,HAS2,IER3,IL22,MMP1,PTGS2,RGS2,TAC1
AHR		ligand-dependent nuclear receptor		0.978	bias	4.26e-07	AREG/AREGB,CCL5,IL17A,IL1B,IL22,IL6,MYC,PTGS2,SAA1,SNAI1,VEGFA	AHR,ERK1/2,ESR1,ESR2,HDAC1,IL6,JUN,MUC1,NFKB1,NFKBIA,NFkB (complex),PGR,PPARG,RELA,RNA polymerase II,SP1,STAT3
IL37		cytokine	Inhibited	-2.408	bias	8.77e-07	CSF2,CSF3,IL1A,IL1B,IL6,TNF
TLR5		transmembrane receptor	Activated	2.58	bias	9.41e-07	ATF3,CCL20,CSF2,IL10,IL6,NR1H4,TNF	Ap1,EP300,JUN,MAPK14,NFKBIA,NFkB (complex),P38 MAPK,PPARG,RELA,RNA polymerase II,SP1,TLR5
SYK	3.102	kinase	Activated	2.027	bias	9.41e-07	CCL2,CCL5,CD69,CXCL10,FOSL1,IL6,TNF	Ap1,EP300,MUC1,NFKB1,NFKBIA,NFkB (complex),P38 MAPK,PPARG,REL,RELA,RELB,SP1,STAT3,SYK
LIPG	1.503	enzyme		1.99		9.41e-07	CCL2,CSF1,IL1B,IL6,MSR1,TNF,VEGFA
miR-146a-5p (and other miRNAs w/seed GAGAACU)		mature microRNA	Inhibited	-3.705	bias	9.5e-07	CCL2,CCR3,CD40,IL10,IL36A,IL36G,LBP,LTF,NOS2,PGLYRP1,PTAFR,TLR1,TLR4,TNF	Ap1,EP300,FOXO1,JUN,Jnk,MAPK14,NFkB (complex),P38 MAPK,PPARG,RELA,SP1,TP53,miR-146a-5p (and other miRNAs w/seed GAGAACU)
PI3K (family)		group	Activated	2.429		9.55e-07	AKR1B10,BCL2L11,BIRC3,CCL2,CD274,CXCL10,FBXO32,HMOX1,HSPA5,IL10,IL6,MMP9,NOS2,PTGS2,TNF	Ap1,EP300,FOXO1,FOXO3,GSK3B,IRF3,JUN,NFkB (complex),P38 MAPK,PI3K (family),PPARG,RELA,SP1,STAT1,STAT3,TP53
Ap1		complex	Activated	2.573	bias	1.02e-06	C3AR1,FOSL1,IL1A,IL23A,IL6,MMP1,MMP9,MYC,NGF,SERPINE1,TH,TNF
SATB1		transcription regulator		-0.171		1.1e-06	ACTG1,CD69,CORO6,CSF2,EBI3,F5,FAM65B,GADD45B,GLRX,HELZ2,HSP90AA1,IL18RAP,IRF7,PIK3IP1,PTGS2,RGS1,SELL,SLC27A2,SPI1,TSC22D3,UHRF1
SMARCA4		transcription regulator		1.491	bias	1.15e-06	ARHGDIB,ASNS,CCL2,CCR1,CCR2,CD44,COTL1,FHL2,FMO2,FOS,GADD45A,GAPDH,HCST,IFIT1,IFITM1,IRF1,ITGA5,KLK3,KRT18,LGALS1,MMP1,MT1H,MUC1,MXD1,MYC,PER3,PLS1,SEPP1,SPP1,TUBB
NAMPT		cytokine	Activated	2.488	bias	1.3e-06	CCL20,CXCL10,IL6,MMP1,MMP3,MMP9,NELL2,NPY1R,TNF	JUN,NAMPT,NFKB1,NFKBIA,NFkB (complex),RELA,RNA polymerase II,STAT1,STAT3
Nr1h		group	Inhibited	-2.216		1.3e-06	CCL5,CCR7,CSF2,CSF3,CXCL1,IL6,PTGS2,TLR4,TNF
FOXO1		transcription regulator	Activated	3.37	bias	1.33e-06	BCL2L11,CDK1,CXCL10,EGR1,EGR4,FBXO32,GADD45A,GADD45B,IER3,IL6,MCM5,MMP1,MMP3,MMP9,TGFB1,TNF,WNT16	CDKN1A,FOXO1,SMARCA4,TP53
SPHK1		kinase		0.813		1.38e-06	CCL17,CCL22,CCL5,IL1B,IL6,PTGS2,SERPINE1,TNF	Ap1,ERK1/2,FOXO1,GSK3B,IKBKB,JUN,Jnk,NFKB1,NFKBIA,NFkB (complex),PGR,PPARG,RELA,SP1,SPHK1,STAT1,STAT3,TP53
RNA polymerase II		complex				1.6e-06	CA12,CXCL2,ENO1,ERMAP,FGG,FOS,GADD45A,GAPDH,GDF15,HAS2,HCST,ICAM1,IL1RN,JUNB,MCM3,MYC,NFKBIA,PTGS2,RPL12,SLC27A2,SOD2,TGFB1,TNF	JUN,MYC,NFkB (complex),RB1,RELA,RNA polymerase II,TP53
Fcer1		complex	Activated	3.077	bias	1.65e-06	CCL2,CCL4,CSF2,IL13,IL1B,IL1RN,IL6,INHBA,TNF,TNFRSF9	Ap1,EP300,ERK1/2,FOXO1,Fcer1,JUN,Jnk,NFKB1,NFKBIA,NFkB (complex),P38 MAPK,PGR,PPARG,RELA,RNA polymerase II,SP1,STAT3,TNF,TP53
ERBB2		kinase	Activated	4.274	bias	2.08e-06	ANGPTL4,BARD1,BCL3,BHLHE40,CCNE1,CDK1,CDT1,ERBB4,FOS,FSCN1,HIF1A,ITGA5,JUNB,KLK3,LAMC2,LCN2,MUC1,MYBL2,MYC,PGK1,PIK3CD,PLAUR,RAB31,SERPINE1,SPOCK1,TNF,TOP2A,VEGFA,WT1	AR,Akt,Ap1,EGFR,ERBB2,ESR1,ESR2,HDAC3,JUN,NFKBIA,NFkB (complex),RB1,RELA,SP1,SRF,STAT3,TP53
MMP2		peptidase	Activated	2.28		2.31e-06	CD44,CSF2RB,IL1RN,IL2RG,IL4R,JAK2,MYC,SOCS1,TGFB1	CSF2,IL10,JUN,MMP2,NFKB1,NFkB (complex),RELA,STAT1,STAT3,TNF
PLG		peptidase	Activated	2.61	bias	2.43e-06	CCL2,CD40,IL1A,IL1B,IL6,PTGS2,TNF	Ap1,EP300,ERK1/2,ESR2,HDAC3,IL1A,JUN,MAPK14,NFKBIA,NFkB (complex),P38 MAPK,PGR,PLG,PPARG,RELA,RNA polymerase II,SP1,STAT3
LPL	-1.002	enzyme	Activated	2.03		2.43e-06	CCL2,CSF1,IL1B,IL6,MSR1,TNF,VEGFA
SELPLG	1.775	other	Activated	3.317	bias	2.53e-06	BCL2A1,BST1,CCL2,CCL4,CXCL2,FOS,HCK,IL10,IL1B,IL4R,PLAUR
IRF3		transcription regulator	Activated	3.099	bias	2.53e-06	CCL2,CCL5,CXCL10,IFIT1,IL12A,IL6,IRF7,ISG15,MMP3,MMP9,TNF	Ap1,ESR2,HDAC3,IRF3,JUN,NFKB1,NFkB (complex),RELA,SP1,STAT3,TNF
IKBKB		kinase	Activated	2.795	bias	2.76e-06	CCL2,CCL4,ICAM1,IL17C,IL1B,IL6,SELE,TNF	Ap1,IKBKB,JUN,MUC1,NFKB1,NFKBIA,NFkB (complex),RELA,RNA polymerase II,STAT3
RAC1		enzyme	Activated	2.156		2.76e-06	ATF3,DUSP1,MMP1,MMP13,MYC,SOD2,STAT3,TGFB1	ATF2,Ap1,EP300,JUN,NFKBIA,NFkB (complex),P38 MAPK,PPARG,RAC1,RELA,RNA polymerase II,SP1
SOCS3	3.710	phosphatase		-1.937		2.76e-06	CXCL10,IFIT1,IL17A,IL6,ISG20,OAS1,OAS2,TNF	NFKB1,NFKBIA,NFkB (complex),RELA,SOCS3,STAT1,STAT2,STAT3
FCER1G	2.503	transmembrane receptor	Activated	2.433	bias	3.29e-06	CSF2,IL13,IL1B,IL1RN,IL6,TNF	FCER1G,JUN,NFKB1,NFKBIA,NFkB (complex),RELA,RELB,STAT3,SYK,TNF
Hsp27		group	Activated	2.789		3.93e-06	CD14,CD274,CSF1,FOS,IL10,IL6,KLK3,PTGS2,STAT3	AHR,Akt,Ap1,EP300,ESR1,ESR2,HDAC1,Hsp27,IL6,NFKB1,NFKBIA,NFkB (complex),P38 MAPK,PPARG,RAF1,RB1,RELA,RNA polymerase II,SP1,SRF,STAT3
CEBPD		transcription regulator				3.93e-06	ALOX5AP,ASNS,CSF3R,IL1B,IL6,ITGAM,MYC,PRTN3,TLR8
DDX58		enzyme	Activated	2.744	bias	5.18e-06	CXCL10,IFIT1,IL6,ISG15,PTGS2,SOCS1,SOCS3,TNF	DDX58,IRF3,JUN,MUC1,NFKBIA,NFkB (complex),RELA,RNA polymerase II,STAT3
NFKBIA	2.317	transcription regulator				5.18e-06	ANKRD1,ICAM1,IL1B,IL6,MMP9,PTGS2,TNF,VEGFA	JUN,MUC1,NFKB1,NFKBIA,NFkB (complex),RELA,RNA polymerase II,STAT3
Pkc(s)		group		1.816	bias	5.41e-06	BCL2L11,CCL2,FGFBP1,FOS,FOSL1,IL6,JUNB,NR4A3,PPARA,PTGS2,RGS2	Ap1,Creb,EP300,ERK,ERK1/2,MAPK14,NFKBIA,NFkB (complex),P38 MAPK,PGR,PPARG,Pkc(s),RELA,SP1,STAT3
SOCS1	1.559	other	Inhibited	-2.959	bias	5.41e-06	CCNE1,CXCL10,CXCL2,IFIT1,IRF1,IRF7,ISG15,ISG20,OAS1,OAS2,SOCS1	JUN,NFKBIA,NFkB (complex),RELA,RNA polymerase II,SOCS1,STAT1,STAT2
TLR1	3.168	transmembrane receptor	Activated	2.608	bias	5.46e-06	CSF2,CSF2RA,CYP27B1,IL1B,IL6,TNF,TNFAIP3	Ap1,EP300,FOXO1,JUN,Jnk,NFKB1,NFKBIA,NFkB (complex),P38 MAPK,PPARG,RELA,RNA polymerase II,SP1,STAT3,TLR1,TLR2,TNF,TP53
MAP2K1	1.122	kinase	Activated	3.09	bias	7.72e-06	ATF3,BCL2A1,BCL2L11,CD274,DUSP1,DUSP5,DUSP6,FOS,HSPA5,MMP1,MMP9	CDKN1A,Creb,MAP2K1,SMARCA4,TP53
EPAS1		transcription regulator	Activated	2.217	bias	7.76e-06	ADM,ANGPTL4,AREG/AREGB,CA9,CORO1A,EGLN3,EIF5A,ENO1,FAM13A,FOS,PFKFB3,RET,SERPINE1,SLC2A1,VEGFA
TLR8	1.090	transmembrane receptor	Activated	2.222	bias	9.17e-06	CCR7,CD40,IL12A,IL1B,IL27,IL6,NR1H4,TNF	Ap1,EP300,ERK1/2,IKBKB,JUN,MAP3K7,NFKB1,NFKBIA,NFkB (complex),P38 MAPK,PGR,PPARG,RELA,RNA polymerase II,SP1,STAT3,TLR8
FCGR2A	1.933	transmembrane receptor	Activated	2.42	bias	9.27e-06	CCL22,IL10,IL1B,IL23A,IL6,TNF	FCGR2A,NFKBIA,RELA,RELB,SYK
TNFSF14	3.669	cytokine	Activated	2.4	bias	9.27e-06	BIRC3,CD40,ICAM1,IL6,MMP9,TNF	Ap1,JUN,NFKB1,NFKBIA,NFkB (complex),RELA,RNA polymerase II,TNFSF14
ADORA2A	1.022	G-protein coupled receptor		0.97		9.27e-06	CCL17,CXCL10,FOS,HMOX1,IL10,NFKBIA
HDAC4		transcription regulator		0.883		9.27e-06	HIF1A,LDHA,NR4A1,PTGS2,SLC2A1,VEGFA	HDAC4,HIF1A,RB1,TP53
mir-146	4.693	microRNA	Inhibited	-2.425	bias	9.27e-06	CCL2,CCL7,CXCL10,IL1B,IL6,TNF
PRKCE		kinase	Activated	2.42	bias	1.02e-05	ABCB1,EGR1,IL2RB,IL6,MMP9,MYC,PTGS2,STAT3,VEGFA	Ap1,ERK1/2,ESR2,HDAC3,JUN,MUC1,NFKB1,NFKBIA,NFkB (complex),PGR,PPARG,PRKCE,RB1,RELA,SP1,STAT1,STAT3
HMGB1		transcription regulator	Activated	2.154	bias	1.02e-05	CCL2,CD40,CD80,FGL1,ICAM1,IFIT1,IL6,MRC1,TNF	Ap1,EP300,ERK1/2,FOXO1,HMGB1,JUN,Jnk,MAPK14,NFKBIA,NFkB (complex),P38 MAPK,PGR,PPARG,RELA,RNA polymerase II,SP1,STAT3,TP53
Hdac		group	Inhibited	-3.181	bias	1.03e-05	ARC,ATF3,EGR1,FBXO32,FOS,GADD45B,IL6,MT1E,MT1H,NR4A1,PIK3R5,SPP1,TNFSF4
Cdk		group	Activated	2.213	bias	1.05e-05	CCL2,CCL5,CXCL10,CXCL2,IL6
TSC22D3	-1.109	transcription regulator		-0.6		1.05e-05	BCL2L11,CCL5,CD80,DUSP1,TLR2	Ap1,FOXO3,MAP2K1/2,TP53,TSC22D3
HLA-DQ		complex	Inhibited	-2.236	bias	1.05e-05	CSF2,IL10,IL1B,IL6,TNF	HLA-DQ,MAPK14,NFkB (complex),RELA
TNFRSF18		transmembrane receptor	Inhibited	-2.236	bias	1.05e-05	CCL2,ICAM1,IL6,MMP9,TNF	JUN,NFKBIA,NFkB (complex),RELA,RNA polymerase II,TNFRSF18
TNFRSF12A	1.547	transmembrane receptor				1.05e-05	CCL2,CCL5,IL6,MMP1,MMP3
MAPK14		kinase	Activated	2.611	bias	1.11e-05	CCL2,CD40,FGFBP1,IL10,MMP13,PTGS2,TNF	IL6,JUN,MAPK14,MUC1,NFKB1,NFKBIA,NFkB (complex),PPARG,RELA,RNA polymerase II,SP1,STAT3,TNF
CSF3	8.360	cytokine	Activated	2.608		1.11e-05	BIRC3,CD177,FOS,FPR1,IL6,PROK2,SOCS3	CSF3,NFKB1,RELA,STAT1,STAT3
P2RX7		ion channel	Activated	2.599	bias	1.11e-05	CCL20,CXCL10,IL1B,IL23A,IL6,NOS2,TNF	IL1B,JUN,NFKB1,NFkB (complex),P2RX7,RELA,STAT3
CTNNB1		transcription regulator		1.713	bias	1.28e-05	ALDH1A1,CCL7,CD44,CTHRC1,DIO2,DPEP1,EDN3,GAD1,GPX2,IFITM1,IL10,IL13,KLK3,MMP1,MYC,NOS2,PDE4B,QPCT,SAA1,SERPINA3,SERPINA5,TH,TRAF1,VCAN,VEGFA	AR,Ap1,CTNNB1,ESR1,HDAC1,RB1,TCF,TERT,TP53
ADIPOQ		other		1.212		1.55e-05	CCL2,CXCL9,IL10,IL6,LPL,MSR1,PTGS2,TIMP1	ADIPOQ,Ap1,EP300,ERK1/2,FOXO1,JUN,Jnk,MUC1,NFKB1,NFKBIA,NFkB (complex),P38 MAPK,PGR,PPARG,RELA,SP1,STAT1,STAT3,TP53
WT1	3.501	transcription regulator				1.55e-05	AREG/AREGB,CSF1,HBEGF,IL11,JUNB,MMP9,MYC,VEGFA
Igm		complex		-0.828		1.95e-05	BCL2A1,BCL2L11,CD44,FCGR2B,MYC,NFKB2,PTAFR,SAMSN1,TNF,TRAF1	Akt,Creb,Igm,MAP2K1,NFKBIA,NFkB (complex),RB1,RELA,SRF
TRAF6		enzyme	Activated	2.449	bias	2.18e-05	CCL2,CD274,CSF2,IL10,IL19,IL6	Ap1,EP300,ERK1/2,FOXO1,JUN,Jnk,MAPK14,MUC1,NFKBIA,NFkB (complex),P38 MAPK,PGR,PPARG,RELA,SP1,STAT3,TP53,TRAF6
MAVS		other	Activated	2.446	bias	2.18e-05	CXCL10,IFIT1,ISG15,RSAD2,SOCS1,SOCS3	DDX58,IRF3,JUN,MAVS,NFkB (complex),RELA,TRAF3
NTRK1	1.514	kinase	Activated	2	bias	2.62e-05	EGR1,EGR4,FOS,NR4A1
SMPD2		enzyme		1.982	bias	2.62e-05	IL1B,IL6,NOS2,TNF	ERK1/2,JUN,NFKBIA,NFkB (complex),PGR,PPARG,RELA,RNA polymerase II,SMPD2,STAT3
CD163		transmembrane receptor		1.969	bias	2.62e-05	HMOX1,IL1B,IL6,TNF	CD163,IL10,NFKB1,NFkB (complex),RELA,STAT1,STAT3
TAF4B		transcription regulator				2.62e-05	FASLG,IER3,NFKBIA,TNFAIP3
PGR		ligand-dependent nuclear receptor	Activated	2.133	bias	3.07e-05	ALDH1A3,AREG/AREGB,BIRC3,CD44,CDK1,CEBPB,DDX21,GAL,ICAM1,IER3,MYC,NFKBIA,P2RY2,PTGS2,SERPINA5,STAT5A,TNC,TSC22D3,UCK2,VASP,VCAN	AR,Ap1,CTNNB1,ERK1/2,NFKBIA,NR3C1,PGR,PPARG,RELA,STAT3,TCF
ATM		kinase		1.446	bias	3.44e-05	DUSP1,GADD45A,GADD45B,GADD45G,IL6,MICB,RRM2,TGM2,TNFAIP3	ATM,CHEK1,IgG,NFkB (complex),STAT3,TP53
CCL2	3.154	cytokine	Activated	2.175	bias	3.47e-05	ICAM1,IL1A,IL6,MMP1,TIMP1	CCL2,ERK1/2,NFKBIA,PGR,PPARG,RELA,STAT3
S100A9	7.551	other		1.962	bias	3.47e-05	IL1B,IL6,MMP1,S100A9,TNF	HDAC1,RB1,S100A9,TERT
Mek		group	Activated	3.607		3.52e-05	BCL2L11,BMF,DDX21,DSCC1,DUSP6,FGFBP1,GNL3,IL6,LRP8,LYAR,MYC,NGF,NOP58,PHLDA1,PTGS2,SERPINE1,UNG	AR,Akt,Ap1,EGFR,ESR2,FOS,JUN,Mek,NFKBIA,NFkB (complex),RB1,RELA,SRF,STAT3
FANCC		other				3.57e-05	CYP7B1,GDF15,GSAP,IFI44L,IL1B,OAS1,PHLDA2,PTGS2,PTPRC,PTX3,SKAP2,TNF,TNFSF4	FANCC,JUN,NFKBIA,NFkB (complex),RELA,RNA polymerase II
AR		ligand-dependent nuclear receptor		0.894		3.65e-05	ALOX15B,AQP3,CCDC85B,CDT1,CKAP4,EGR1,GDF15,GUCY1A3,IL6,IMPDH2,KLK3,MCM2,MTHFD2,MUC1,MYC,SERPINE1,SLC7A11,STAT1,VCAN,VEGFA	AHR,AR,Ap1,EGFR,ESR1,ESR2,FOS,HDAC1,JUN,MYC,NFkB (complex),RB1,RELA,SP1,SRC,STAT3,TP53
Ifn gamma		complex	Activated	2.611	bias	3.66e-05	CXCL10,ICAM1,JAK2,NOS2,NR4A3,PCK1,SOCS3	Ifn gamma,NFKB1,RELA,STAT1,STAT3
STAT2		transcription regulator				3.66e-05	IFITM1,IL12A,IRF1,ISG15,OAS1,OAS2,RSAD2	STAT1,STAT2
ITGB1		transmembrane receptor		1.94		3.91e-05	CCL2,FOS,ITGA5,JUNB,MYC,TGFB1,TNFSF11,VEGFA	Ap1,EP300,ERK1/2,ESR1,FOS,HIF1A,ITGB1,JUN,NFKB1,NFKBIA,NFkB (complex),P38 MAPK,PGR,PPARG,RELA,SP1,SRC,STAT1,STAT3,TGFB1
IRF4		transcription regulator		0.243		3.91e-05	AICDA,FCER2,IL10,IL12A,IL13,INPP5D,MANF,SPIB
MIF		cytokine	Activated	2.393	bias	4.5e-05	FOS,GZMB,IL1B,MMP1,MMP3,TIMP1	ERK1/2,FOXO1,JUN,Jnk,MIF,NFKBIA,NFkB (complex),PGR,PPARG,RELA,SP1,STAT3,TP53
IL8		cytokine		1.657		5.14e-05	CD69,FASLG,HAS1,IL1B,ITGAM,ITGB2,KLK3,MMP9,PTGS2,SELL	IL8,MUC1,NFkB (complex),RELA,STAT3
PPRC1		transcription regulator	Activated	3.414	bias	5.41e-05	ALOX5AP,CCL20,DUSP5,GDF15,GK,HK2,IL13RA2,IL1A,LCN2,NFKBIZ,PHLDA1,PTGS2
IL33		cytokine		1.269		5.92e-05	IL13,IL1B,IL1RL1,IL6,ITGAM,LEPR,MSR1,TNF	Ap1,EP300,ERK1/2,FOXO1,IL33,IL4,JUN,Jnk,NFKBIA,NFkB (complex),P38 MAPK,PGR,PPARG,RELA,RNA polymerase II,SP1,STAT1,STAT3,STAT6,TP53
CDK9		kinase	Activated	2.423	bias	6.11e-05	CCL5,CXCL2,FGG,IL6,MYC,NFKBIA,TNFAIP3	CDK9,RNA polymerase II,TP53
IRF1	2.012	transcription regulator	Activated	2.219	bias	6.29e-05	CCL2,CXCL10,FPR2,IL12A,IL27,ODC1,PSMB10,PSMB8,PSMB9,SOCS1,SPI1
S100A6		transporter	Inhibited	-2.333		6.92e-05	ATF3,CCL20,CXCL2,DHRS9,INHBA,PBK,SELE,STC1,TNFAIP3
EP300		transcription regulator		0.447		6.93e-05	CCL2,CCNE1,FASLG,ITGB2,KLK3,MMP1,MYC,MYOG,PLA2G7,PTGS2,SOD2,TLR2,TNF	AR,CTNNB1,EP300,ESR1,Histone h3,MUC1,NFkB (complex),RELA,RNA polymerase II,STAT3,TCF
MYC	1.095	transcription regulator		1.571		7.62e-05	ALDH18A1,BCAT1,CAD,CCNE1,CD274,CD44,CHEK1,CNTNAP2,ENO1,FASLG,FBXO32,GADD45A,GADD45B,GAPDH,HIF1A,HK2,HSP90AA1,IGF2BP1,LDHA,MYC,NFKBIA,ODC1,PLAUR,RAD51,SPP1,ST3GAL4,VEGFA	MYC,RB1,RNA polymerase II,TP53
TBK1		kinase	Activated	2.412	bias	8.45e-05	CCL5,CXCL10,IFIT1,IL6,IRF7,VEGFA	IRF3,JUN,NFKB1,NFKBIA,NFkB (complex),RELA,RNA polymerase II,TBK1
IL12 (family)		group		0.284		8.45e-05	CD69,IL17A,IL17F,IL22,IRF1,NFKBIZ
TLR6	1.979	transmembrane receptor	Activated	2.236	bias	8.71e-05	ATF3,CSF2,IL6,NR1H4,TNF	NFKB1,NFKBIA,NFkB (complex),RELA,TLR2,TLR6
CLEC7A	4.691	transmembrane receptor	Activated	2.193	bias	8.71e-05	IL10,IL12A,IL1B,IL23A,IL6	Ap1,CLEC7A,IL18,MUC1,NFKB1,NFkB (complex),REL,RELA,RELB,STAT3
IL25		cytokine		-1.58		8.71e-05	CCL2,IL12A,IL1B,IL6,TNF	Ap1,EP300,FOXO1,IL25,JUN,Jnk,NFKBIA,NFkB (complex),P38 MAPK,PPARG,RELA,RNA polymerase II,SP1,TP53
NLRP12	4.680	other	Inhibited	-2.187	bias	8.71e-05	CXCL13,CXCL6,IL1B,IL6,TNF	JUN,NFKBIA,NFkB (complex),NLRP12,RELA,RNA polymerase II
TXN		enzyme		1.372		8.72e-05	CD40,HIF1A,ICAM1,IL1B,NFKBIA,NOS2,SELL,VEGFA	FOXO1,IL1B,JUN,Jnk,NFKB1,NFKBIA,NFkB (complex),RELA,RNA polymerase II,SP1,STAT3,TP53,TXN
FSH		complex		1.44		9.17e-05	ALPL,AQP3,AREG/AREGB,CASP4,CH25H,CREM,DUSP1,DUSP9,DYRK3,ECEL1,FLNC,GK,GPRC5A,HK2,IL6,ISG20,KRT18,MAP2K1,MMP9,MT1H,MT3,PCK1,PGK1,PIK3CD,PTGER2,PTGS2,RAB31,RGS16,RGS5,STAT1,TFPI2,TNFAIP3,TRIB1,UPP1,VEGFA,VGF,WT1	Cg,FSH,NFkB (complex)
SBDS		other				9.34e-05	ADD2,AKNA,CRABP1,DERL3,DPYD,EGR1,FBXO32,FOS,GADD45B,GAP43,HSPA5,IL4R,MAFF,MYD88,NTS,SPP1,TNC
FOSL1	2.841	transcription regulator		1.406	bias	9.75e-05	IL6,MMP1,MMP13,MMP9,PLAUR,SERPINE1,SNAI1	Ap1,FOSL1
Gsk3		group		-0.415		9.75e-05	GDF15,IL10,IL1B,MYC,NOS2,TNF,TNFAIP3	GSK3B,Gsk3,MUC1,NFkB (complex),RELA,STAT1,STAT3,TP53
JUND		transcription regulator				9.75e-05	FOSL1,FTH1,HMOX1,MMP13,MMP9,NCF2,NOS2
NUPR1		transcription regulator		0.941		9.83e-05	ADAM22,ADM,AREG/AREGB,ATF3,AVPI1,B3GNT5,CAMK2N1,CD68,CEBPB,CXCL3,CYR61,DUSP5,E2F8,EME1,ERCC6L,EXO1,FAM162A,FHL2,GADD45A,GBP2,GCH1,GCNT2,GDF15,GINS1,GK,GPR1,GTSE1,HBEGF,HIST1H3A (includes others),HK2,IL13RA1,LIF,LMNB1,LRP8,MCM10,MMP12,MXD1,MYC,MYD88,NFIL3,NRROS,PARP9,PER3,PFKFB3,PHLDA1,PTPRJ,RAB20,RAD51,RELB,RNF122,SAMHD1,SERPINE1,SH2D5,SLC2A1,SPC24,TICRR,TRIB1,UPP1
IL5		cytokine	Activated	3.45	bias	0.000107	CCL2,CCR1,CD69,CSF2RB,DUSP6,FAM65B,FCGR2B,GK,IER3,LTB,NFE2,UPP1
E2F4		transcription regulator				0.000107	ASF1B,BARD1,CDK1,CHEK1,GINS1,H2AFX,HIST1H3A (includes others),HIST2H2AA3/HIST2H2AA4,HIST2H2BE (includes others),IER5,KIAA0101,MCM10,MCM3,MCM5,MCM6,MYBL2,MYC,ORC1,PLSCR1,RAD51,RAD54L,RRM2,TOP2A,TP53INP1,UNG
PKM	1.275	kinase	Activated	2	bias	0.000123	LDHA,MYC,PKM,SLC2A1
S100A7		other	Activated	2	bias	0.000123	CSF2,CXCL1,IL11,IL1A
PGF	2.859	growth factor		1.997	bias	0.000123	CCL2,CCL4,IL1B,TNF	ERK1/2,NFKBIA,PGF,PGR,PPARG,RELA,STAT3
KDM3A		transcription regulator		1.982	bias	0.000123	ADM,GDF15,HMOX1,SERPINE1
PLD1		enzyme		1.981	bias	0.000123	IL13,IL13RA2,MYC,NOS2	IL6,MUC1,NFKB1,NFkB (complex),PLD1,PPARG,RELA,RNA polymerase II,SP1,STAT3
SIRT6		enzyme		1.951	bias	0.000123	CSF1,IL1A,IL6,TNF
LBP	1.756	transporter		1.131	bias	0.000123	CXCL10,CXCR2,IFIT1,TNF	CD14,IRF3,JUN,LBP,NFkB (complex),STAT1
CD5		transmembrane receptor		0.988	bias	0.000123	IL10,IL17A,IL17F,RORC
CRHR1		G-protein coupled receptor		0.469		0.000123	KCNMA1,SLC2A1,SLC2A3,TH
JAK3		kinase		-0.217		0.000123	CD274,IL10,IL6,TNF	GSK3B,JAK3,MUC1,NFKB1,NFkB (complex),RELA,STAT1,STAT3,TP53
CRHR2		G-protein coupled receptor		-1.718	bias	0.000123	KCNMA1,SLC2A1,SLC2A3,TH
ANG		enzyme				0.000123	CCL5,CXCL10,CXCL9,IL6
IFNAR2		transmembrane receptor	Activated	2.449	bias	0.000147	ISG15,PSMB10,PSMB8,PSMB9,UBD,USP18
IL22	4.193	cytokine	Activated	2.414		0.000147	HP,IL13,MUC1,NOS2,SAA1,SERPINA3	IL22,NFKB1,RELA,STAT1,STAT3
APP		other	Activated	2.588	bias	0.00015	CCL20,IL1B,IL6,NOS2,PTGS2,TNF,TNFAIP2	APP,JUN,NFKBIA,NFkB (complex),RELA,RELB,RNA polymerase II,SMPD2,SYK
NPC2		other				0.00015	PTGER2,PTGES,PTGS2,STAT1,STAT3,STAT4,TLR4
BRAF		enzyme				0.00015	BCL2L11,BIRC3,BMF,CDK1,HIF1A,MMP1,MMP9	BRAF,MUC1,NFkB (complex),RELA,STAT3
CREB1		transcription regulator	Activated	2.2	bias	0.000156	CYR61,DIO2,HAS2,MMP13,NR4A1,NR4A3,PTGS2,RGS2,SOD2,TNF
SYVN1		transporter	Activated	4.264	bias	0.000167	ASF1B,BCAT1,BHLHE40,CD44,CTPS1,DIO2,DPYD,DUSP1,GPRC5A,IFI44,IFITM2,KCNN4,NFKB2,OLR1,PFN1,PTPRJ,SLC16A1,SLC27A3,SLC2A1,SLC2A3,SLC7A5,STOM
CLDN7	1.369	other		1		0.000173	ANXA3,ARHGDIB,CA12,CCL20,CD68,CKAP4,F5,GRINA,HIST2H2AA3/HIST2H2AA4,MMP9,MUC1,MUC13,SCGB1A1,SERPINB1,SERPINB7,SPRR3
NGF	1.939	growth factor	Activated	2.219	bias	0.000184	CCR7,CD40,CD80,KLK3,WT1
ITGB2	2.410	transmembrane receptor		1.387		0.000184	CCL4,CD69,ITGAL,RAC2,TNF
CEBPE	2.981	transcription regulator				0.000184	ALOX5AP,CSF3R,F7,ITGAM,LTF
PTGER4		G-protein coupled receptor				0.000184	CCR7,CD44,EGR1,IL6,OSM	ERK1/2,NFKBIA,PGR,PPARG,PTGER4,RELA,STAT3
NOD2	2.445	other				0.000184	BCL2A1,CCL2,IL10,IL1B,TNF	IL1B,IRF3,JUN,NFKB1,NFKBIA,NFkB (complex),NOD2,RELA,RNA polymerase II,STAT3
TYK2		kinase				0.000184	C5AR1,CD274,IL17F,PDCD1LG2,SOCS3	NFKB1,RELA,STAT1,STAT3,TYK2
SPDEF		transcription regulator		-0.707	bias	0.000186	BIRC3,CD40,CLDN7,COL4A5,COL4A6,HIF1A,ITGA5,KLK3,PLAUR,SERPINE1,TGFB1,TNC,VASP
LDL		complex		1.973		0.0002	CCR2,CD80,DUSP1,HSPA5,HYOU1,IL1B,OLR1,SERPINE1,TGFB1,TNF	FOXO1,IL10,IL1B,IL6,JUN,Jnk,LDL,NFKB1,NFkB (complex),PPARG,RELA,RNA polymerase II,SP1,STAT1,STAT3,TNF,TP53
IL12B		cytokine	Activated	2.425	bias	0.000242	CDKN2D,DUSP5,GZMB,INPP5D,PIK3AP1,TNF
TSLP		cytokine	Activated	2.4	bias	0.000242	CCL17,CD40,CD80,IL10,IL6,TNFSF4	Ap1,EP300,NFKB1,P38 MAPK,PPARG,RELA,SP1,STAT1,STAT3,TSLP
POLR2A		enzyme				0.000243	CAD,CCNE1,FASLG,GAPDH,MYBL2,MYC,NFKBIA,TNFAIP3
HIC1		transcription regulator		-0.961		0.000266	CA12,CDO1,CXCL14,CYP7B1,FHL2,INHBA,LCN2,LIF,LRP8,MMP12,SLC7A11,SPP1,SRGN
PPARG		ligand-dependent nuclear receptor		-0.173		0.000315	ANGPTL4,CCL2,IL1B,KRT20,MMP9,MUC1,PPARA,PTGES,PTGS2,SERPINE1,VEGFA	ADIPOQ,APP,IRF3,JUN,MUC1,NFKBIA,NFkB (complex),PPARG,RELA,RNA polymerase II,STAT3
IL23		complex		1.145	bias	0.000347	CCL20,IL10,IL17A,IL17F,RORC
LILRA2		other		0.555		0.000347	CD40,IL10,IL6,MRC1,TNF
TNFSF11	3.476	cytokine				0.000347	CD14,FOS,ITGAL,NFKBIA,STAT1	STAT1,TNFSF11
ETS		group				0.000349	C3AR1,CHI3L1,ICAM1,LTB
S100A8	7.347	other				0.000349	IL1B,IL6,S100A8,TNF
Cpla2		group				0.000366	MYC,PTGS2,VEGFA	Cpla2,NFKBIA,NFkB (complex),PPARD,PPARG,PRKCA,RELA
HDAC11		transcription regulator				0.000366	IL17A,TNF,TNFSF4
IL17D		other				0.000366	CXCL10,LBP,SOCS3
Ifn		group				0.000366	OAS2,OAS3,STAT1	Ifn,STAT1
THBD		transmembrane receptor				0.000366	IL1B,IL6,TNF	ERK1/2,NFKB1,NFKBIA,NFkB (complex),PGR,PPARG,RELA,STAT3,THBD
PIAS3		transcription regulator				0.000366	FGG,FTH1,HP
CD69	1.028	transmembrane receptor				0.000366	S100A9,TGFB1,TNF
CD3E		transmembrane receptor				0.000366	CD69,IL10,PTGS2	CD3,CD3E,NFATC2,NFkB (complex),RELA,SP1,STAT3
PTPRC	2.031	phosphatase				0.000366	CXCR1,CXCR2,FASLG
HDAC1		transcription regulator				0.000374	BRCA2,CCNE1,CD44,CDK1,IL6,KLK3,LCN2,MMP9,PTGS2,RRM2,SPP1,TH,TOP2A	HDAC1,IL8,JUN,MYC,NFKB1,NFkB (complex),RB1,RELA,TP53
Histone h3		group				0.000383	ADD2,CA9,CCL2,CCNE1,CCR3,CD69,COL4A6,ERMAP,FASLG,GAPDH,ICAM1,IL1A,IL1B,IL6,NCF1,NFKBIA,PTGES,RPL12,SOD2,STOM,TLR2,TNFSF11,TPM3	AHR,ESR1,ESR2,HDAC1,Histone h3,MUC1,NFkB (complex),RELA,RNA polymerase II,STAT3,TP53
IGF1		growth factor		1.993		0.000385	BHLHE40,CCNE1,FOS,GAP43,HIF1A,PLAUR,PSMB8,PSMB9,SERPINE1,SYN1,VEGFA	AR,ERBB2,ERK1/2,ESR1,IGF1,JUN,MYC,NFKBIA,PGR,PPARG,RB1,RELA,STAT3
RB1		transcription regulator		-0.447		0.000407	BCL2L11,CASP4,CCNE1,CYP27B1,FAS,FOS,IL6,KIAA0101,MCM6,MYBL2,MYC,RAD51,RRM2,TGFB1,TNF,VEGFA
E2F1		transcription regulator				0.000446	BCL2L11,CCNE1,CDK1,CYP27B1,DUSP1,FAS,GINS1,HIST2H2AA3/HIST2H2AA4,KCNA3,KIAA0101,MCM10,MCM3,MCM5,MCM6,MYBL2,MYC,RAD51,RAD54L,RRM2,SOAT2,TNF,TOP2A,TP53INP1,UNG	E2F1,JUN,MYC,NFkB (complex),RB1,RELA,TP53
PRKCA		kinase		1.937	bias	0.000467	ARHGDIB,CCL2,EGR1,MMP1,MMP3,MMP9,PHLDA2,PTGS2,SELP,SERPINE1,VEGFA	AR,Ap1,EGFR,EP300,ERK1/2,JUN,NFKB1,NFKBIA,NFkB (complex),P38 MAPK,PGR,PPARG,PRKCA,RB1,RELA,RNA polymerase II,SP1,STAT3
ELK1		transcription regulator	Activated	2.219	bias	0.000571	FOSL1,MMP13,MTHFD2,SLC7A11,SNAI1,TIPARP
GSK3B		kinase		-1.251		0.000576	CCL2,HIF1A,IL10,IL6,MYC,NOS2,SNAI1,TNF	ERK1/2,GSK3B,JUN,MUC1,MYC,NFKB1,NFKBIA,NFkB (complex),PGR,PPARG,RB1,RELA,STAT1,STAT3,TP53
TBP		transcription regulator				0.000576	FASLG,FOS,GAPDH,IER3,MYC,NFKBIA,TNF,TNFAIP3	NR3C1,TBP
IL24	7.358	cytokine	Activated	2.213	bias	0.000599	GADD45A,GADD45G,IL12A,IL23A,IL27
PLAUR	4.838	transmembrane receptor		1.981	bias	0.000599	C5AR1,CCL2,ITGAM,PLAUR,SNAI1	NFKB1,PLAUR,RELA,STAT1,STAT3
BSG		transporter		1.471	bias	0.000599	BCL2L11,MMP1,MMP3,MMP9,TNF	Akt,BSG,ERK1/2,NFKBIA,NFkB (complex),PGR,PPARG,RB1,RELA,SRF,STAT3
NOX4		enzyme		1.342	bias	0.000599	BCL2L11,BMF,HIF1A,SLC2A1,VEGFA
WNT5A		cytokine		0.277		0.000599	IL10,IL6,MYC,SNAI1,TLR4
HNRNPA2B1		other				0.00074	ABCB1,ABCC6,CA12,CP,EDAR,ENTPD1,FSCN1,GDF15,LEPR,MUC13,MYC,NOVA1,NTS,OAS1,PCSK9,S1PR3,SNAI1,STOM,TFPI2,TOX3,VCAN
ICAM1	2.125	transmembrane receptor	Activated	2	bias	0.000768	CD69,FOS,ITGAL,MYC
ULBP1		transmembrane receptor	Activated	2	bias	0.000768	CCL4,CD69,TNF,TNFRSF9
SAA		group		1.98	bias	0.000768	ICAM1,IL23A,MMP1,MMP13	Ap1,EP300,JUN,MUC1,NFKBIA,NFkB (complex),P38 MAPK,PPARG,RELA,RNA polymerase II,SAA,SP1,STAT3
Iga		complex		-0.739		0.000768	CXCL10,FCGR1A,FCGR2B,IL12A	Iga,STAT1
ATG7		enzyme		-1		0.000768	BCL2L11,BMF,IL1B,IL6	ATG7,IL1B,JUN,NFKB1,NFkB (complex),RELA,STAT3
FASN		enzyme		-1	bias	0.000768	IL10,IL6,PTGS2,TNF	FASN,JUN,NFKBIA,NFkB (complex),RELA,RNA polymerase II,SMPD2
CD274	2.254	enzyme		-1.067	bias	0.000768	IL10,IL13,IL6,TNF
LILRB4		other		-1.961	bias	0.000768	CXCL10,IL1A,IL1B,IL6	Ap1,EP300,IKBKB,LILRB4,NFKB1,NFKBIA,NFkB (complex),P38 MAPK,PPARG,RELA,SP1
FBXW7		transcription regulator				0.000768	DTX1,FGFBP1,MYC,SERPINE1
CDKN1A		kinase	Inhibited	-2.022	bias	0.000808	CCL2,CDK1,CHEK1,DUSP1,EXO1,KIAA0101,KRT18,MMP1,MMP3,MMP9,TOP2A	CDKN1A,ERK1/2,JUN,MYC,NFKBIA,NFkB (complex),PGR,PPARG,RB1,RELA,SMARCA4,STAT3,TP53
JAK1		kinase		1.455	bias	0.000829	CCL2,CD40,IL19,IRF1,OSMR,STAT1	JAK1,NFKB1,RELA,STAT1,STAT3
CD44	2.162	enzyme		-0.098		0.000839	ABCB1,BIRC3,FAS,IL1A,IL6,IRAK3,MMP9	AHR,CD44,ESR1,ESR2,HDAC1,JUN,MUC1,NFKB1,NFkB (complex),PRKCE,RAF1,RB1,RELA,STAT3
INS		other		1.196		0.000954	AQP3,CBS,EGR1,F7,HIF1A,LPL,TNF,VEGFA	Creb,ERK1/2,INS,NFKBIA,NFkB (complex),PGR,PI3K (complex),PPARG,RELA,STAT3
GATA1		transcription regulator		0.861	bias	0.000954	BCL2L11,CCL5,CCR3,EPOR,IL1RL1,LEPR,PF4,PRG2
MAPK9		kinase		-0.046		0.00096	BIRC3,CCL2,FOSL1,GADD45B,GAPDH,IER2,JUNB,LPL,MARCKSL1,PARP14,PTX3	Ap1,ESR2,HDAC3,JUN,MAPK9,NFkB (complex),SP1
RORC	-1.125	ligand-dependent nuclear receptor		1.982	bias	0.000966	IL17A,IL1B,IL22,IL6,TNF
let-7	-1.164	microRNA		-1.877	bias	0.00111	FOSL1,HMGA2,IGF2BP1,MYD88,PTGS2,TLR4,TRIB1
REL	1.303	transcription regulator				0.00111	BCL2A1,FCER2,IL22,MMP9,NFKB2,NFKBIA,RELB
BRD4		kinase	Activated	3.162	bias	0.00113	CCR1,CXCL2,DERL3,FKBP11,GALNT14,KCNA3,MORC1,MTHFD1L,MYC,NME1,SRM	BRD4,CDK9,RNA polymerase II
Tlr		group	Activated	2.372	bias	0.00117	CCL2,IL10,IL6,SOCS1,SOCS3,TNF	IL10,IL12 (complex),JUN,MUC1,NFKB1,NFKBIA,NFkB (complex),RELA,RNA polymerase II,STAT1,STAT3,TNF,Tlr
PPARD		ligand-dependent nuclear receptor		1.41	bias	0.00117	ANGPTL4,CCNE1,CEBPB,PTGS2,VEGFA,WFIKKN2	Cpla2,PPARD,PPARG
MEF2		group				0.00139	IL10,IL1RN,NR4A1
SYK/ZAP		group				0.00139	IL6,PTGS2,TIMP1	Ap1,EP300,ERK1/2,NFKBIA,P38 MAPK,PGR,PPARG,RELA,SP1,STAT3,SYK/ZAP
Calcineurin protein(s)		complex				0.00139	BCL2L11,PTGS2,RGS2
SCAVENGER receptor CLASS A		group				0.00139	CCL5,IL6,TNF	APP,NFkB (complex),SCAVENGER receptor CLASS A
MAP2K4		kinase				0.00139	CCL5,CXCL10,STAT3
FANCA	1.491	other				0.00139	EGR1,IL1B,TNF	FANCA,FANCC,FOXO1,JUN,Jnk,NFkB (complex),SP1,TP53
KLF2		transcription regulator				0.00139	CCR5,IL17A,IL22
PLA2G4A		enzyme				0.00139	IL1B,IL6,PTGS2
MAPKAPK2		kinase				0.00139	ICAM1,IL6,TNF
PTH		other				0.00139	CSF1,FOS,IL6
MAP2K7		kinase				0.00139	CCL5,CXCL10,MMP3	IRF3,JUN,MAP2K7
SFN		other				0.00139	CCL5,IL6,TNF	NR3C1,SFN
PLA2G2A		enzyme				0.00139	CD44,CD69,IL6
KLRC4-KLRK1/KLRK1		transmembrane receptor				0.00139	FASLG,TNF,TNFSF4
RTKN		other				0.00139	BCL2A1,BIRC3,TNFAIP3	JUN,NFKBIA,NFkB (complex),RELA,RNA polymerase II,RTKN
YWHAE		other				0.00139	CCL5,IL6,TNF
IRAK2		kinase				0.00139	IL1B,NOS2,TNF	Ap1,EP300,IRAK2,JUN,NFKBIA,NFkB (complex),P38 MAPK,PPARG,RELA,RNA polymerase II,SP1
PRKD1		kinase				0.00139	MMP1,MMP3,PTGS2	Ap1,EP300,P38 MAPK,PPARG,PRKD1,RELA,SP1
CD47		transmembrane receptor				0.00139	IL1B,IL6,TNF	APP,CD47,NFkB (complex)
GNA15		enzyme				0.00139	CD69,IL10,IL6
LPAR1		G-protein coupled receptor		1.98	bias	0.00145	IL6,MMP9,PTGS2,S1PR3	IL8,LPAR1,RELA
SCUBE3		other		1.98	bias	0.00145	MMP9,SERPINE1,SNAI1,TGFB1
PDCD4		other		-1.982	bias	0.00145	IL1B,IL6,MMP3,PTGS2	Ap1,ESR2,HDAC3,JUN,NFkB (complex),PDCD4,SP1
RBPJ		transcription regulator	Inhibited	-2.646	bias	0.00145	CD44,CSF1,FOS,HAS2,IL17RA,MMP13,TNC
MUC1	2.029	transcription regulator				0.00145	EGLN3,HIF1A,IL6,TNF	Ap1,FOXO3,IKBKB,MUC1,NFKBIA,NFkB (complex),RELA,STAT3,TP53
ELF1		transcription regulator				0.00145	BRCA2,FCER1G,FES,NCF2
PDCD1	1.978	phosphatase				0.00145	IL10,IL13,IL6,TNF	IFNG,IL10,IL2,IRF1,NFKB1,NFkB (complex),PDCD1,RELA,STAT1,STAT3
IRF9		transcription regulator				0.00145	CXCL10,IFITM1,IL12A,OAS2
CDH1		other	Inhibited	-2.207		0.00148	CCL17,MMP1,MMP19,MMP3,MMP9	Ap1,CDH1,EP300,JUN,NFKBIA,NFkB (complex),P38 MAPK,PPARG,RELA,RNA polymerase II,SP1
NFE2L2		transcription regulator				0.00148	FTH1,HMOX1,IL10,IL1RN,SOD2	MUC1,NFE2L2,NFkB (complex),RELA,STAT3
SMAD4		transcription regulator		1.854		0.00151	CCNE1,GADD45A,GADD45B,GUCY2F,HRH2,IER3,INPP5D,IRAK3,PILRA,PTPRC,RASSF1,SERPINE1,SPI1,VEGFA
ESR2		ligand-dependent nuclear receptor		1.095	bias	0.00151	BID,CCL2,FOS,KLK3,MMP1,MYC,SOST,VEGFA	Ap1,ERK1/2,ESR2,FOS,HDAC3,JUN,MYC,NFKBIA,NFkB (complex),PGR,PPARG,RELA,SP1,STAT3
SRC		kinase	Activated	2.19	bias	0.00161	CSF2,CSF3,HIF1A,IL6,MYC,VEGFA	AHR,AR,EGFR,ERK1/2,ESR1,ESR2,FOS,HDAC1,JUN,NFKB1,NFKBIA,NFkB (complex),PGR,PPARG,RB1,RELA,SRC,STAT1,STAT3
ATF4		transcription regulator		1.964	bias	0.00161	ASNS,ATF3,CA9,CEBPB,PTGS2,VEGFA
ELAVL1		other	Activated	2.606	bias	0.00182	ARG2,ATF3,CCNE1,DUSP1,HMOX1,IL13,MYBL2,NOS2,PTGS2,SLC7A7,STAT3	Ap1,ELAVL1,EP300,P38 MAPK,PPARG,RELA,SP1
Growth hormone		group		1.201		0.00183	ANGPTL4,CDH3,IER3,MSTN,MYC,NFKBIA,PFKFB3,SOCS1,SOCS3,WNT9A
Lh		complex		1.51		0.00194	ALPL,AREG/AREGB,CASP4,CYP11B2,DUSP1,DUSP9,DYRK3,FLNC,GK,HK2,IL6,KRT18,MAP2K1,MMP9,MT3,PGK1,PIK3CD,PTGS2,RAB31,RGS16,RGS5,STAT1,TFPI2,TNFAIP3,TRIB1,UPP1,VEGFA	Cg,Lh,NFkB (complex)
TRAF2		enzyme	Activated	2.219	bias	0.00216	BIRC3,CCL2,CDK1,CSF2,IL6	Ap1,FOXO1,IKBKB,JUN,Jnk,NFKBIA,NFkB (complex),RELA,RNA polymerase II,SP1,TP53,TRAF2
ESRRG		ligand-dependent nuclear receptor	Activated	2.205	bias	0.00216	ENO1,GAPDH,HK2,LDHA,PKM
YBX1		transcription regulator	Activated	2	bias	0.00216	ABCB1,FOS,MMP3,MVP,PTGS2,TGFB1
CARM1		transcription regulator	Activated	2	bias	0.00216	CCNE1,FTH1,HSP90AA1,MYC,PTGES	CARM1,ESR1,Histone h3,RELA,RNA polymerase II
NFATC2		transcription regulator		1.067	bias	0.00216	FASLG,IL22,MYC,PTGS2,REL,TNF
KDM5A		transcription regulator		-0.277		0.00216	CCNE1,DUSP2,HMOX1,MCM2,MCM3
AZGP1		transporter		-1.446		0.00216	CEBPB,EGR1,HK2,ITGA5,MYC
Ige		complex	Inhibited	-2.121	bias	0.00216	CD80,CSF2,DUSP2,IL13,TNF
ATF1		transcription regulator				0.00216	CALCA,FOSL1,FTH1,PTGS2,SOD2
SRF		transcription regulator				0.00217	APOLD1,ARHGAP20,DUSP5,EGR1,EGR4,FHL2,FOS,FOSL1,GADD45G,IER2,MMP9,NLRP1,NR4A1,PTGS2
TERT		enzyme		1.067		0.00236	ATF3,CCNE1,IL1B,KLK3,MMP1,MYC,SOD2	Ap1,EP300,ESR1,HDAC1,Histone h3,NFKB1,P38 MAPK,PPARG,RB1,RELA,RNA polymerase II,SP1,TERT,TP53
TCF		group				0.0024	ALDH1A1,CD44,DIO2,DPEP1,EDN3,GAD1,GPX2,IFITM1,KLK3,QPCT,SAA1,SERPINA3,SERPINA5
FAT1		other		1.974	bias	0.00246	IL1B,IL6,MMP3,PTGS2	Ap1,ESR2,FAT1,HDAC3,JUN,NFkB (complex),SP1
IL7		cytokine		1.121		0.00246	FAS,MMP13,SELL,SLC2A1	FAS,IL7,NFKB2,NFkB (complex),RELA
PPP2CA		phosphatase		0.283		0.00246	BCL2L11,IRF1,ITGAL,NOS2	PPP2CA,STAT1
NPC1		transporter				0.00246	STAT1,STAT3,STAT4,TLR4
PRDM1		transcription regulator				0.00246	BCL2L11,NLRP12,PSMB10,PSMB8
BRCA1		transcription regulator		-1.233		0.00249	AREG/AREGB,CCL5,EGR1,GADD45A,GDF15,H2AFX,KLK3,KRT17,TNF	BRCA1,ERK1/2,JUN,MYC,NFKBIA,NFkB (complex),PGR,PPARG,RB1,RELA,STAT3,TP53
KIAA1524		other	Inhibited	-2.137		0.00281	CFB,CORO6,CRYAB,EBI3,GADD45A,IER3,NPTX1,PLAUR,PRG4,RAB31,RHOC
EBI3	1.419	cytokine		0.896	bias	0.00284	CD80,FOS,ICAM1,IL10,IL17A,STAT1
CDKN2A		transcription regulator		-0.842		0.00284	CCL2,GNL3,IL6,MMP1,MMP3,SERPINE1	CDKN2A,JUN,MYC,NFkB (complex),RB1,RELA,TP53
CHI3L1	4.923	enzyme				0.00284	BHLHE40,SERPINB1,SERPINE1,SLC39A14,TNC,VEGFA
ATF2		transcription regulator	Activated	2.2	bias	0.00306	ASNS,ATF3,DUSP1,IL10,IL13
FN1		enzyme	Activated	2.194		0.00306	CCL5,CSF2,MMP1,MMP3,MYC	Ap1,ERK1/2,ESR1,FN1,FOS,NFKBIA,NFkB (complex),PGR,PPARG,PRKCA,RELA,SRC,STAT3
HOXD10		transcription regulator		0.447		0.00306	ICAM1,NME1,RHOC,SERPINE1,TIMP1
STAT6		transcription regulator				0.00306	IL1RN,SERPINB3,SERPINB4,SOCS1,TNF	STAT1,STAT6
Fcgr2		group				0.00328	CCL5,CSF2,IL6	Fcgr2,JUN,NFKB1,NFKBIA,NFkB (complex),RELA,RELB,STAT3,SYK,TNF
IFN alpha/beta		group				0.00328	IL27,TLR1,TLR2
ZC3HAV1		other				0.00328	CXCL10,IL6,TNF	IRF3,JUN,NFKBIA,NFkB (complex),RELA,RNA polymerase II,ZC3HAV1
Cebp		complex				0.00328	CSF3R,IL10,IL6
HSPB2		other				0.00328	CCL2,ICAM1,TGFB1
ZFP36	2.181	transcription regulator				0.00328	FOS,IL12A,PTGS2
PROK2	5.092	other				0.00328	HIF1A,IL1B,VEGFA
FES	1.375	kinase				0.00328	CSF1,CSF3R,ITGAM
AKT3		kinase				0.00328	BCL2L11,BMF,FOSL1
ALOX15	2.560	enzyme				0.00328	ALOX15,HMOX1,NOS2
CD209		other				0.00328	CCL4,PTGS2,TNF	CD209,IL6,NFKB1,PPARG,RNA polymerase II,SP1,STAT3
DDB2		other				0.00328	MMP9,NFKBIA,SOD2	DDB2,ESR1,Histone h3,JUN,NFKBIA,NFkB (complex),RELA,RNA polymerase II
NCR1	2.239	transmembrane receptor				0.00328	CSF2,NCR1,TNF	ERK1/2,NCR1,NFKBIA,PGR,PPARG,RELA,STAT3
PTAFR	2.294	G-protein coupled receptor				0.00328	IL6,PTGS2,TNF	Ap1,EP300,ERK1/2,NFKBIA,P38 MAPK,PGR,PPARG,PTAFR,RELA,SP1,STAT3
NFIL3	2.292	transcription regulator				0.00328	FAS,GADD45A,GADD45B	FOXO1,NFIL3
IL18RAP	4.645	transmembrane receptor				0.00328	IL1A,IL6,PTGS2	Ap1,EP300,IL18RAP,P38 MAPK,PPARG,RELA,SP1
THBS1		other				0.00328	IL1B,IL6,TNF
ITGAL	2.713	transmembrane receptor				0.00328	CD69,ITGAL,ITGB2
IL17F	4.156	cytokine				0.00328	CCL2,CXCL1,TGFB1	IL17F,IL1B,IL6,JUN,NFKB1,NFkB (complex),PPARG,RELA,RNA polymerase II,SP1,STAT3
USF1		transcription regulator				0.00336	APLN,BRCA2,CBS,CHI3L1,FBXO32,RORC,SERPINE1,SPP1
HDAC3		transcription regulator				0.00367	BIRC3,CXCL10,IBSP,MMP9,PTGS2,TH
SOX11		transcription regulator		0.653		0.00381	BST2,CCL5,EGR1,FAS,IER2,LGALS9,RNF122,SKAP2,SPIB,STAT1,TP53INP1,YPEL1
HSPD1		enzyme		1.987		0.00387	ICAM1,IL6,SELE,SOCS3	CSF2,HSPD1,IFNG,IL10,IRF1,JUN,NFKB1,NFKBIA,NFkB (complex),RELA,RNA polymerase II,STAT1,STAT3
mir-29		microRNA		1.091		0.00387	ADAMTS9,ITGA11,LPL,OLR1
FGFR1		kinase		0.152		0.00387	EBI3,GRINA,PRSS27,PTGS2
CHEK1	1.091	kinase		-0.9		0.00387	BCL2L11,H2AFX,MICB,RRM2	CHEK1,JUN,MYC,NFkB (complex),RB1,RELA,TP53
SERPINA1		other		-1	bias	0.00387	CCL2,FCER2,IL1A,TNF	ERK1/2,NFKBIA,PGR,PPARG,RELA,SERPINA1,STAT3
ADAM15		peptidase		-1.246	bias	0.00387	CCL5,CD44,IL6,TNF
HOTAIR		other		-1.995	bias	0.00387	GDF15,IFITM1,OAS1,SNAI1
SP4		transcription regulator				0.00387	HSPA5,IL2RB,PHOX2A,VEGFA
TLR9		transmembrane receptor		1.446	bias	0.00419	ATF3,CXCL10,IL6,NR1H4,TNF
ELF4		transcription regulator		0.447	bias	0.00419	ABCB1,CREM,CXCL2,HDC,MANF
SPP1	4.004	cytokine		-0.465		0.00419	BCL2L11,CCL4,CD44,HAS2,IL1A	ERK1/2,FOXO1,JUN,Jnk,MUC1,NFKBIA,NFkB (complex),PGR,PPARG,RELA,SP1,SPP1,STAT3,TP53
lipoxygenase		group				0.00512	CCL2,IL10
ADRM1		other				0.00512	NFKBIA,NOS2
POPDC2		other				0.00512	IL1B,TNF
STAB1		transporter				0.00512	IL10,TNF
SARM1		transmembrane receptor				0.00512	CCL5,TNF
SCARB1		transporter				0.00512	CCL2,TNF	IL1B,JUN,NFKB1,NFkB (complex),RELA,SCARB1,STAT3
MSR1	3.902	transmembrane receptor				0.00512	IFIT1,ISG15
AGR2		other				0.00512	AREG/AREGB,MUC1
IL23R		transmembrane receptor				0.00512	IL17A,RORC
LAMA3		other				0.00512	IL1B,MMP1	Ap1,EP300,LAMA3,P38 MAPK,PPARG,RELA,SP1
PRKCI		kinase				0.00512	HMOX1,PTGS2
ENO1	1.415	enzyme				0.00512	ENO1,MYC
miR-511 (and other miRNAs w/seed UGUCUUU)		mature microRNA				0.00512	CD80,TLR4
ADAM12		peptidase				0.00512	JUNB,SERPINE1
PRSS2		peptidase				0.00512	MMP3,MMP8
UGDH		enzyme				0.00512	HAS1,HAS2
RPL15		other				0.00512	HMGA2,MYC
IL1RAP		transmembrane receptor				0.00512	CSF2,TNF
CDKN2C		transcription regulator				0.00512	CCL2,MMP3
TACR1		G-protein coupled receptor				0.00512	PTGS2,TAC1
RGS3		other				0.00512	MYC,SNAI1
CAMK2G		kinase				0.00512	BIRC3,CEBPE
KLB	-1.208	enzyme				0.00512	EGR1,FOS	ERK1/2,KLB,NFKBIA,PGR,PPARG,RELA,STAT3
SERPINB5		other				0.00512	KRT18,VEGFA
DACH1		transcription regulator				0.00512	KLK3,SERPINE1	AR,Ap1,DACH1,ESR1,TP53
BECN1		other				0.00512	BCL2L11,BMF
CASP10		peptidase				0.00512	IL6,TNF
FASLG	3.158	cytokine				0.00512	CCL2,IL6	Ap1,EP300,FASLG,P38 MAPK,PPARG,RELA,SP1
XBP1		transcription regulator		0.919	bias	0.00544	ICAM1,IL24,IL6,MYC,NOS2,PHLDA2,TNFSF11	JUN,NFKBIA,NFkB (complex),RELA,RNA polymerase II,XBP1
GATA2		transcription regulator		1.165	bias	0.00558	CCL5,CCR3,IL1RL1,KLK3,PRG2
ACSL5		enzyme		0.447		0.00558	FKBP11,GPRC5A,KCNJ8,MYRIP,PHLDA2
TGFA		growth factor		1.963	bias	0.00574	CEBPB,CSF2,IL6,PTGS2	Ap1,ESR1,FOS,SRC,STAT3,TGFA
Focal adhesion kinase		group		1		0.00574	ICAM1,IL6,ITGB2,SELL	Focal adhesion kinase,IL8,RELA
BIRC2		enzyme		0.655		0.00574	BIRC3,CCNE1,CXCL1,IL6	BIRC2,JUN,MYC,NFKBIA,NFkB (complex),RB1,RELA,RNA polymerase II,TP53,TRAF2,XIAP
PHB2		transcription regulator		0		0.00574	IL11,SOCS1,SOCS3,STAT3
NFYB		transcription regulator				0.00574	CBS,CDK1,FTH1,TOP2A
ANXA2		other		0.575		0.00585	FAS,GADD45A,IL6,MMP1,PTGS2,TNF	ANXA2,Ap1,EP300,ERK1/2,FOXO1,JUN,Jnk,NFKBIA,NFkB (complex),P38 MAPK,PGR,PPARG,RELA,SP1,STAT3,TP53
ETS1		transcription regulator	Activated	2.608	bias	0.00607	ARHGDIB,B4GALT5,CCNE1,CSF2,MMP1,MMP13,MMP9,NCF1,PHLDA2,TBXAS1,TNFSF14
Hsp70		group				0.00621	IL6,KLK3,TNF	Hsp70,IL10,IL6,NFKB1,NFkB (complex),PPARG,RELA,RNA polymerase II,SP1,STAT1,STAT3
RARRES3		enzyme				0.00621	CCL5,CXCL10,ISG15	IRF3,JUN,RARRES3
IFN type 1		group				0.00621	IFIT1,ISG15,STAT1	IFN type 1,IFNG,IRF1,NFkB (complex),RELA,STAT1,STAT3
S100A10		other				0.00621	IL6,MMP1,TNF	JUN,NFKBIA,NFkB (complex),PLG,RELA,S100A10,STAT3
ADRBK1		kinase				0.00621	C5AR1,FOS,HRH2
PIK3CA		kinase				0.00621	CD14,IL19,NOS2
PRTN3	1.785	peptidase				0.00621	CCL2,IL6,TNF	IL1B,JUN,NFKB1,NFkB (complex),PRTN3,RELA,STAT3
XIAP		enzyme				0.00621	CXCL1,IL6,TNF	JUN,MAP3K7,NFKB1,NFKBIA,NFkB (complex),RELA,RNA polymerase II,XIAP
FCER2	-1.609	transmembrane receptor				0.00621	CCL4,NOS2,TNF	FCER2,JUN,NFKB1,NFKBIA,NFkB (complex),RELA,RNA polymerase II
TAC1	3.456	other				0.00621	IL1B,IL6,TNF
TRAF3IP2		other				0.00621	CXCL10,IL19,ISG15
MAP2K6		kinase				0.00621	CXCL10,CXCL9,STAT1	Ap1,EP300,MAP2K6,P38 MAPK,PPARG,RELA,SP1
MAP2K3		kinase				0.00621	CXCL10,CXCL9,STAT1	Ap1,EP300,MAP2K3,P38 MAPK,PPARG,RELA,SP1
NOS2	4.737	enzyme				0.00621	HIF1A,IL17A,NOS2	Akt,NFKBIA,NFkB (complex),NOS2,RB1,RELA,SRF
ABL1		kinase				0.00621	FAS,GADD45A,MMP1
OLR1	3.507	transmembrane receptor				0.00621	MMP1,MMP3,TGFB1	JUN,NFKBIA,NFkB (complex),OLR1,RELA,RNA polymerase II
DEK		transcription regulator				0.00621	BIRC3,CEBPE,CSF3R
FGF2		growth factor	Activated	2.393	bias	0.00654	EGR1,MMP1,MMP9,SELE,SERPINE1,ST3GAL4,VEGFA	ERK1/2,FGF2,JUN,NFKB1,NFKBIA,NFkB (complex),PGR,PPARG,PRKCA,RELA,STAT3,TNF
UXT		other		-1.404	bias	0.00654	CHEK1,F5,GTSE1,KLK3,KRT18,NFKBIA,TNFAIP3
miR-34a-5p (and other miRNAs w/seed GGCAGUG)		mature microRNA		-1.854	bias	0.00654	ATF3,CDK1,ICAM1,LIN28A,MCM10,MCM3,TP53INP1
TNFSF10		cytokine		1.103		0.00728	CD14,FOS,IL1RN,ITGAM,NFKBIA
NFKB2	1.427	transcription regulator				0.00728	BIRC3,CCL20,CXCL13,MMP9,MYC	FAS,JUN,MUC1,NFKB2,NFKBIA,NFkB (complex),REL,RELA,RELB,RNA polymerase II,STAT3
RXRA		ligand-dependent nuclear receptor		1.387	bias	0.00731	HAS2,HIF1A,HMGCS2,HMOX1,NTRK1,PPARA,RET,RORC,TH
KRAS		enzyme		1.98		0.00896	DUSP5,DUSP6,FTH1,GADD45A,HIF1A,IER3,IL1B,UPP1
WISP2		growth factor		-1.195		0.00923	CD44,ITGA5,KRT18,LAMC2,MUC1,SERPINE1,TGFB1
EIF4G1		translation regulator	Activated	2.236	bias	0.00931	BRCA2,CHEK1,GADD45A,HIF1A,RAD51
VHL		transcription regulator		-0.469		0.00931	CA12,FTH1,HIF1A,NFE2,SLC2A1
AMPK		complex				0.0103	PFKFB3,SLC2A1,VEGFA
Nuclear factor 1		group				0.0103	CHI3L1,GUCY1B3,SERPINA3
Secretase gamma		complex				0.0103	IL17A,IL17F,IL22
AMH		growth factor				0.0103	CXCL2,IER3,IRF1
U1 snRNP		complex				0.0103	CCL4,CCL5,TNF
OSMR	1.460	transmembrane receptor				0.0103	IL6,LBP,OSMR
CASP8		peptidase				0.0103	CD14,IL6,TNF
MYCBP		transcription regulator				0.0103	CAD,LDHA,ODC1
NOTCH3		transcription regulator				0.0103	MSR1,NOS2,PTX3
ERBB4	-1.133	kinase				0.0103	ERBB4,PGK1,SLC2A1
TNFSF9		cytokine				0.0103	CCR7,CD14,TNF
TAZ		enzyme				0.0103	ANKRD1,CYR61,PPP1R3B
CDK8		kinase				0.0103	CCNE1,CD44,MYC
HSF2		transcription regulator				0.0103	IL1B,TNF,TNFSF11
ADRB2		G-protein coupled receptor				0.0103	IL10,IL6,TNF
SUV39H1		enzyme				0.0103	CYTH4,NFE2,SOD2
BAG1		other				0.0103	HRK,KLK3,PTGS2
NCR3		transmembrane receptor				0.0103	CCL4,CCL5,TNF
PDLIM2		other		0.832		0.0106	BST1,C4orf19,CCL20,CRISPLD2,CSF2,DPF3,F2RL2,HBEGF,IFI44,IFIT3,OAS3,PHLDA1,SH3GL2
BCL6		transcription regulator				0.0108	CCR7,CD44,CD69,DUSP6,FCER2,FTH1,IL24,SERPINE1,SYK
MMP14		peptidase		1.982	bias	0.0111	CSF2,CSF3,PIK3CD,SLCO2A1
F2		peptidase		1.969	bias	0.0111	EGR1,ICAM1,IL6,TFPI2
ICOS	1.182	transmembrane receptor		0.882	bias	0.0111	ICOS,IL10,IL17A,RORC
SMARCE1		transcription regulator		0		0.0111	BRCA2,CDK1,FOS,MYC
APOA1		transporter		-1.982		0.0111	IL1B,NOS2,TLR4,TNF
TGFB2		growth factor				0.0111	EGR1,FOS,TGFB1,VCAN
NCOR2		transcription regulator				0.0117	BIRC3,CD69,CEBPE,FOS,PTGS2
YY1		transcription regulator				0.0117	AICDA,FAS,HAS2,HSPA5,VEGFA
EGR1	1.386	transcription regulator		1.991	bias	0.0128	ATF3,FOSL1,GDF15,PTGES,TNF,VEGFA
HRAS		enzyme		1.98	bias	0.0128	AREG/AREGB,FAS,HMOX1,IL1B,ITGA5,MYC
MTOR		kinase		0.391		0.0128	HIF1A,IL23A,IRF1,MUC1,NOS2,STAT3
PCDH11X/PCDH11Y		other	Activated	2.213	bias	0.0145	CD44,FOSL1,MYC,PTGS2,RET
BMP7		growth factor		-1.988		0.0145	CCL2,IBSP,IL1B,IL6,MMP13
SIN3A		transcription regulator				0.0145	FBXO32,GADD45B,KLK3,MMP9,MYC
Coup-Tf		group				0.0146	CYP11B2,LTF
FCGR3A	4.700	transmembrane receptor				0.0146	FCGR3A,SELL
FGF21		growth factor				0.0146	EGR1,HMGCS2
CC2D1A		other				0.0146	DRD2,IL6
PSMD14		peptidase				0.0146	BCL2L11,BCL3
Collagen type I		complex				0.0146	CCL5,CSF2
CASP1		peptidase				0.0146	IL1B,IL6
PELI1		enzyme				0.0146	IL6,NOS2
ABL2		kinase				0.0146	MMP1,MMP3
IL13RA2	1.812	transmembrane receptor				0.0146	MMP12,MMP9
CDK1	1.083	kinase				0.0146	CDK1,H2AFX
CCL3		cytokine				0.0146	ITGAM,SELE
IFNAR1		transmembrane receptor				0.0146	SOCS1,SOCS3
mir-148		microRNA				0.0146	AQP4,PIK3IP1
mir-322		microRNA				0.0146	CCNE1,MAP2K1
miR-346 (and other miRNAs w/seed GUCUGCC)		mature microRNA				0.0146	BTK,EFEMP2
STMN1		other				0.0146	TUBA1B,TUBB1
PTGDR		G-protein coupled receptor				0.0146	CSF2,TNF
HIF3A	-1.291	transcription regulator				0.0146	SLC2A1,VEGFA
YWHAZ		enzyme				0.0146	MMP1,TSC22D3
HSPB3		other				0.0146	CCL2,ICAM1
TSC22D1		transcription regulator				0.0146	IL1B,IL6
TNFRSF25		transmembrane receptor				0.0146	CCL2,TNF
PIK3CG		kinase				0.0146	IL17A,MMP3
PIAS4		transcription regulator				0.0146	SERPINE1,TH
GMFG	1.876	growth factor				0.0146	IL6,TNF
HSPB6		other				0.0146	CCL2,ICAM1
CRH		cytokine				0.0146	SLC2A1,SLC2A3
HTRA1		peptidase				0.0146	MMP1,MMP3
IGBP1		phosphatase				0.0146	IRF1,NOS2
ADORA2B		G-protein coupled receptor				0.0146	IL6,VEGFA
HSPB8		kinase				0.0146	CCL2,ICAM1
IL9		cytokine				0.0146	TGFB1,TNF
ACE		peptidase				0.0146	LDHA,TAC1
ITIH1	4.684	other				0.0146	ITIH1,TNFAIP6
APEX1		enzyme				0.0146	GFRA1,VEGFA
PTPN22		phosphatase				0.0146	IL10,IL23A
ANPEP		peptidase				0.0146	IL1RN,TGFB1
TNFSF15		cytokine				0.0146	BIRC3,MMP9
SMAD6		transcription regulator				0.0146	IL6,NOS2
ZYX		other				0.0146	ITGA5,VASP
ID1		transcription regulator		1.98	bias	0.0147	EGR1,ICAM1,MMP9,SNAI1
FGF7		growth factor		1.98	bias	0.0147	APRT,CAD,IRF1,STAT1
SNAI1	1.337	transcription regulator		0		0.0147	KRT17,KRT18,MMP9,SLC27A2
CXCR4		G-protein coupled receptor				0.0147	CCL2,CXCL10,MMP13,MYC
ATF3	2.162	transcription regulator				0.0147	ASNS,ATF3,CDK1,SERPINE1
GLI1		transcription regulator	Activated	3.51	bias	0.015	ARC,C11orf96,CMPK2,DIO2,GREM2,KLK3,MMP9,PHLDA2,RNASEL,S100A9,SPP1,TNC,VEGFA
ELF3	3.943	transcription regulator				0.0156	CCL20,ELF3,MMP13
IFNA1/IFNA13		cytokine				0.0156	ISG15,OAS2,RSAD2
IL36B		cytokine				0.0156	CD40,CD80,IL6
mir-515		microRNA				0.0156	ANGPTL4,IL6,SERPINE1
IGHE		other				0.0156	IL13,IL6,TNF
PTGER2	1.999	G-protein coupled receptor				0.0156	CCR7,EGR1,VEGFA
MET		kinase				0.0156	AREG/AREGB,HLX,VEGFA
RETN		other				0.0156	CCL2,IL6,TNF
USP18	1.420	peptidase				0.0156	IRF1,IRF7,OAS1
KLF6		transcription regulator				0.0156	ATF3,NOS2,TFPI2
ZAP70		kinase				0.0156	BCL2L11,CCR7,TSC22D3
HDAC6		transcription regulator		1.067	bias	0.0176	GDF6,HIF1A,JUNB,MYC,SERPINE1
USF2		transcription regulator				0.0176	APLN,BRCA2,CHI3L1,RORC,SERPINE1
miR-145-5p (and other miRNAs w/seed UCCAGUU)		mature microRNA	Inhibited	-2.426	bias	0.0179	FSCN1,MMP1,MUC1,MYC,TPM3,UNG
YAP1		transcription regulator		1.982	bias	0.0189	ANKRD1,BCL2L11,CYR61,PPP1R3B
KLF5		transcription regulator		1.968		0.0189	CDT1,DUSP1,HIF1A,PTGES
mir-21		microRNA		0.9	bias	0.0189	IL6,MYD88,PPARA,STAT3
NCOR1		transcription regulator				0.0189	CEBPE,HAS2,MMP9,PTGS2
STAT5a/b		group	Activated	2.449	bias	0.0209	CD69,LCP2,MYC,PDE4B,SLC2A3,STK17B
SMARCB1		transcription regulator		1.217		0.0212	CD44,CSF1,IFITM1,OAS1,OAS3
HLX	1.216	transcription regulator	Inhibited	-2.236	bias	0.0212	ANKRD1,AREG/AREGB,EGR1,GDF15,MYC
Rxr		group				0.0222	ANGPTL4,CSF3,CYP4F2
OSCAR		other				0.0222	CD40,ICAM1,ITGAM
MMP9	3.027	peptidase				0.0222	ICAM1,TGFB1,VEGFA
CTSZ	1.050	peptidase				0.0222	CD80,IL10,TNF
UBE3A		enzyme				0.0222	ARC,IL1B,TP53INP1
RPS6KB1		kinase				0.0222	IL10,MUC1,SERPINE1
IL32		cytokine				0.0222	IL1B,IL6,TNF
CD46		other				0.0222	CD69,GZMB,IL10
RNF216		other				0.0222	CXCL10,IFIT1,ISG15
TIGIT		other				0.0222	IL10,IL13,RORC
ENG		transmembrane receptor				0.0222	BARD1,H2AFX,ITGA5
CYP1B1		enzyme				0.0222	CCNE1,GZMA,RAD51
PRL		cytokine		1.969	bias	0.0238	CD69,CXCL10,CXCL9,MYC
SMARCA2		transcription regulator				0.0238	CCNE1,CD44,KLK3,RRM2
NEUROG1		transcription regulator	Inhibited	-2.333		0.0261	CXCL1,F2RL2,FAM65B,HAS2,IL6,INHBA,LCP1,MMP9,SPOCK1
ZNF217		transcription regulator		-0.447	bias	0.0268	ADM,CCL2,GAD1,GPRC5A,IGDCC3,KRT18,MYC,NLGN1,SLC6A15,TDGF1
RUNX1T1		transcription regulator				0.0279	CD69,NTRK1
JINK1/2		group				0.0279	IL6,PTGES
Fibrinogen		complex				0.0279	CXCL1,ICAM1
Rar		group				0.0279	CSF3,CYP4F2
RPL12	1.167	other				0.0279	HMGA2,IGF2BP1
TNIP3	2.048	other				0.0279	IL6,TNF
SLAMF7		other				0.0279	FLT3LG,TNF
STK40		kinase				0.0279	CXCL1,IL1B
HSPB1		other				0.0279	IL10,TNF
HTATIP2		transcription regulator				0.0279	MYC,SPP1
LCK		kinase				0.0279	ITGAL,ITGB2
RPS11		other				0.0279	HMGA2,IGF2BP1
ULBP2		transmembrane receptor				0.0279	CCL4,TNF
ZNF148		transcription regulator				0.0279	ITGAM,STAT1
HNRNPA1		other				0.0279	KLK3,MYC
RPSA		translation regulator				0.0279	DUSP1,DUSP2
miR-219a-5p (and other miRNAs w/seed GAUUGUC)		mature microRNA				0.0279	CD14,TNFRSF1B
AXL		kinase				0.0279	MMP1,MMP9
IL1R2		transmembrane receptor				0.0279	CCL20,IL6
ETV1		transcription regulator				0.0279	MMP1,MMP13
PLAU		peptidase				0.0279	ICAM1,SNAI1
ITGAM	3.705	transmembrane receptor				0.0279	CCL4,IL1B
HAS2	1.158	enzyme				0.0279	CD44,TIMP1
ERBB3		kinase				0.0279	PTGS2,VEGFA
RPL11		other				0.0279	HMGA2,IGF2BP1
HOXA9		transcription regulator				0.0279	CCL2,SELE
DPP4		peptidase				0.0279	IL1RN,TGFB1
LPAR2		G-protein coupled receptor				0.0279	IL6,PTGS2
IKBKG		kinase				0.0279	FCER2,ICAM1
ITGAX		transmembrane receptor				0.0279	CCL4,IL1B
EREG		growth factor				0.0279	AREG/AREGB,HBEGF
RPL35A		other				0.0279	HMGA2,IGF2BP1
NFATC1		transcription regulator				0.0279	MYC,PTGS2
ATP2A1		transporter				0.0279	CALR,HSPA5
POSTN		other				0.0279	MMP9,TGFB1
PTGER1		G-protein coupled receptor				0.0279	ANGPTL4,ICAM1
RPS18		other				0.0279	HMGA2,IGF2BP1
BST2	1.347	other				0.0279	IL6,TNF
FURIN		peptidase				0.0279	TGFB1,VEGFA
KLF11		transcription regulator				0.0279	DRD2,SOD2
SLC29A1		transporter		1	bias	0.0294	AQP3,FAS,GADD45A,TP53INP1
LEP		growth factor		0.152		0.0294	IL13,IL1RN,SOCS3,TNFSF11
GFI1		transcription regulator				0.0294	CEBPE,MYC,SERPINA3,TNF
TCF7L2		transcription regulator				0.0294	AQP3,MMP1,MYC,VEGFA
KITLG		growth factor		1.969		0.0298	ALOX5AP,CCL2,CCL4,CSF2,FOS
KDM5B		transcription regulator		-1.89	bias	0.03	CDK1,EHD1,GADD45A,GAL,ISG15,MCM2,MCM3,MT1E,MT1H,PBK,SMOX,SNRPD1,TOP2A
N-cor		group				0.03	CXCL10,PTGS2,TNFSF11
IL31		other				0.03	CCL2,CDK1,JUNB
LRP6		transmembrane receptor				0.03	HK2,KRT18,SLC2A3
mir-373		microRNA				0.03	ANGPTL4,IL6,SERPINE1
GLI2		transcription regulator				0.03	IL6,KLK3,MYC
HSPA9		other				0.03	NTRK1,RET,TH
RARB		ligand-dependent nuclear receptor				0.03	SLC2A1,STAT1,VEGFA
CTGF		growth factor				0.03	MMP9,SERPINE1,TIMP1
Histone h4		group				0.0305	ABCB1,CD69,CDK1,HAS2,PTGS2,RPL12,RRM2,TNFSF11
LGALS3		other				0.0318	DUSP6,GFRA1,IL6,KRT18,MAP2K1,MUC1
SIRT1		transcription regulator				0.0348	BIRC3,HMOX1,MMP3,MMP9,NELL2
JAK2	1.020	kinase		1.982		0.0357	ICAM1,IL19,LYN,PTGS2
NRG1		growth factor		1.969		0.0357	CCNE1,CYR61,FOS,MYC
DICER1		enzyme				0.0372	ANGPTL4,CYR61,ICAM1,LIPG,MICB,RET,SERTAD4,TM4SF1
TAL1		transcription regulator				0.0378	CACNG4,CCNE1,GDF5,IL10RA,KCNJ9,MUC1,MYC,NR4A3,ZC3H12A
I kappa b kinase		complex				0.0391	BRCA2,FANCA,RAD51
CRTC2		other				0.0391	AICDA,BACH2,MYC
IFN1@		other				0.0391	IRF1,IRF7,MYD88
CREM	1.186	transcription regulator				0.0391	CREM,DIO2,FOS
SMAD7		transcription regulator				0.0391	BCL2L11,NFKBIA,TNF
AGER		transmembrane receptor				0.0391	CCL2,IFIT1,SERPINE1
NCOA1		transcription regulator				0.0391	HAS2,KLK3,SERPINE1
NFIX		transcription regulator				0.0391	CHI3L1,SERPINA3,SERPINE1
TICAM1		other				0.0391	CCL5,CXCL10,IFIT1
PIK3R1		kinase				0.0391	CCL4,ICAM1,PIK3CD
NDRG1		kinase				0.0391	ATF3,BCL2L11,SNAI1
GABPA		transcription regulator				0.0391	FAS,IL10,ITGB2
PAK1		kinase				0.0391	FOSL1,MMP9,VEGFA
HNF1A		transcription regulator				0.0426	APOA2,AQP3,B3GALT5,CYP2E1,ELF3,FGL1,GJB1,GLA,GPR39,HAVCR1,NR1H4,PCK1,PLA1A,SOAT2
VEGFA	1.174	growth factor		1.963	bias	0.0427	CXCL10,MMP12,MMP13,MMP9
CHUK		kinase				0.0427	ICAM1,IL22,IL6,NFKBIA
DNA Methyltransferase		group				0.0443	ICOS,MMP1
BIRC3	1.345	enzyme				0.0443	CXCL1,IL6
JAK		group				0.0443	CD40,IL6
Tnf receptor		group				0.0443	CCL20,UBD
C1q		complex				0.0443	CCL2,CD80
FOXK2		transcription regulator				0.0443	MCM3,SERPINE1
LILRA4		other				0.0443	IL6,TNF
CTR9		other				0.0443	MYC,PTGES
ERVW-1		other				0.0443	HSPA5,NOS2
IRS1		enzyme				0.0443	SNAI1,VEGFA
TIRAP		other				0.0443	IL6,TNF
RPS15		other				0.0443	HMGA2,IGF2BP1
ALB		transporter				0.0443	CYBA,VEGFA
KCNN4	1.297	ion channel				0.0443	CCL5,TSC22D3
MKNK1		kinase				0.0443	MYC,TNF
LHCGR		G-protein coupled receptor				0.0443	CYP11B2,PTGS2
RPS12		other				0.0443	HMGA2,IGF2BP1
GNE		kinase				0.0443	ASNS,JDP2
PROC		peptidase				0.0443	MMP9,TNF
mir-130		microRNA				0.0443	AQP4,PPARA
miR-208a-3p (and other miRNAs w/seed UAAGACG)		mature microRNA				0.0443	CD14,TBXA2R
miR-31-5p (and other miRNAs w/seed GGCAAGA)		mature microRNA				0.0443	CXCL1,IL1B
miR-92a-3p (and other miRNAs w/seed AUUGCAC)		mature microRNA				0.0443	BCL2L11,MAP2K1
KLRD1		transmembrane receptor				0.0443	NCR1,TYROBP
DUSP1	1.741	phosphatase				0.0443	DUSP1,TLR2
SCD		enzyme				0.0443	ATF3,CXCL3
PIM2		kinase				0.0443	MYC,STAT4
ATR		kinase				0.0443	MICB,RRM2
PSMD4		other				0.0443	CD14,CD69
IL6ST		transmembrane receptor				0.0443	CALCA,RET
PLAA		other				0.0443	IL6,PTGS2
Pka		complex				0.0495	CCR7,NR4A3,TNF
PNN		other				0.0495	GDF15,MYC,TIMP1
PIAS1		transcription regulator				0.0495	CYP11B2,GADD45A,RRAD
SIN3B		transcription regulator				0.0495	FBXO32,GADD45B,RRM2
PTTG1		transcription regulator				0.0495	CD44,SNAI1,VEGFA
TNFRSF1A		transmembrane receptor				0.0495	CCL2,IL1B,SOD2
MUC4		growth factor				0.0495	KRT18,MMP9,SNAI1
CXCL12		cytokine	Activated	2.011		0.0585	CCL2,CD44,CXCL10,FOS,MARCKS,MMP13,MMP9
26s Proteasome		complex		1.98		0.0779	BCL3,BIRC3,FOSL1,JUNB
FOXA1		transcription regulator	Inhibited	-2		0.0794	ALDH6A1,AQP3,KRT16,LYN,MYC,PPARA,RORC,SLPI
