# Supplementary material for: RNA-Seq Analysis of the Host Response to Staphylococcus aureus Skin and Soft Tissue Infection in a Mouse Model
Source: PLoS One. 2015 Apr 22;10(4):e0124877. doi: 10.1371/journal.pone.0124877 (PMC4406450; doi:10.1371/journal.pone.0124877)
Supplement: S3 Table — The data used for this analysis compared non-infected ears from challenged mice compared to naïve mice. (XLS) [file pone.0124877.s003.xls]

## Sheet: Sheet0
Upstream Regulator Analysis Day 1 right vs Day 1 uninfected (SYSTEMIC)
Upstream Regulator	Log Ratio	Molecule Type	Predicted Activation State	Activation z-score	Notes	p-value of overlap	Target molecules in dataset	Mechanistic Network
IL1A		cytokine		1.179	bias	0.000261	CXCL1,CXCL3,S100A9,SERPINB4
KRT14		other				0.000455	CXCL1,DSG4,MMP13
TLR7		transmembrane receptor				0.00138	CXCL1,CXCL3,NR1H4
STAT6		transcription regulator				0.00166	CLDN2,SERPINB4
DVL2		other				0.00407	MMP13
DDR2		kinase				0.00407	MMP13
F7		peptidase				0.00498	FGF5,MMP13
SBDS		other				0.00503	AKR1C3,CHAC1,CRYM
miR-155-5p (miRNAs w/seed UAAUGCU)		mature microRNA				0.00576	CXCL1,CXCL3
IL1B		cytokine		0.046	bias	0.00613	CXCL1,CXCL3,MMP13,NR1H4
JAG2		growth factor				0.0066	CXCL1,CXCL3
Ap1 gamma		group				0.00811	CD8B
MAPK11		kinase				0.00811	SLC5A5
DVL3		other				0.00811	MMP13
IL17A		cytokine				0.00842	CXCL1,CXCL3
TNF		cytokine		0.902	bias	0.00849	CXCL1,CXCL3,KRT34,MMP13,NR1H4,S100A9
HMOX1		enzyme				0.0104	CXCL1,CXCL3
RUNX2		transcription regulator				0.0104	MMP13,SCT
COL2A1		other				0.0121	MMP13
TIAL1		transcription regulator				0.0121	MMP13
CD69		transmembrane receptor				0.0121	S100A9
Fibrinogen		complex				0.0162	CXCL1
ATP8B1		transporter				0.0162	NR1H4
STK40		kinase				0.0162	CXCL1
ETV1		transcription regulator				0.0162	MMP13
BIRC3		enzyme				0.0202	CXCL1
MKNK1		kinase				0.0202	BMP8B
GNE		kinase				0.0202	CHAC1
miR-31-5p (and other miRNAs w/seed GGCAAGA)		mature microRNA				0.0202	CXCL1
SCD		enzyme				0.0202	CXCL3
IL6ST		transmembrane receptor				0.0202	CLDN2
ILK		kinase				0.0202	SLC4A1
S100A7		other				0.0202	CXCL1
IL17F		cytokine				0.0202	CXCL1
DICER1		enzyme				0.0204	KRTAP2-3 (includes others),SFRP4
XIAP		enzyme				0.0242	CXCL1
AKT2		kinase				0.0242	SLC5A5
S100A4		other				0.0242	MMP13
MAP2K3		kinase				0.0242	SLC5A5
MZF1		transcription regulator				0.0242	PADI1
Jnk		group				0.028	CLDN2,MMP13
SAA		group				0.0281	MMP13
PLD2		enzyme				0.0281	NR1H4
ELF3		transcription regulator				0.0321	MMP13
HEXIM1		transcription regulator				0.0321	MMP13
TLR6		transmembrane receptor				0.0321	NR1H4
IL7		cytokine				0.036	MMP13
IL13		cytokine				0.0371	CXCL1,JAKMIP2,SERPINB4
miR-100-5p (and other miRNAs w/seed ACCCGUA)		mature microRNA				0.0399	MMP13
TLR5		transmembrane receptor				0.0399	NR1H4
KDM1A		enzyme				0.0399	SFRP4
PIK3R1		kinase				0.0438	SLC5A5
BIRC2		enzyme				0.0438	CXCL1
SP3		transcription regulator				0.045	KRT81,PADI1
HOXA13		transcription regulator				0.0477	KRT34
PF4		cytokine				0.0477	CXCL3
