# Supplementary material for: RNA-Seq Analysis of the Host Response to Staphylococcus aureus Skin and Soft Tissue Infection in a Mouse Model
Source: PLoS One. 2015 Apr 22;10(4):e0124877. doi: 10.1371/journal.pone.0124877 (PMC4406450; doi:10.1371/journal.pone.0124877)
Supplement: S4 Table — The data used for this analysis compared infected ears to non-infected ears from challenged mice. (XLS) [file pone.0124877.s004.xls]

## Sheet: Sheet0
Upstream Regulator Analysis, Day 4 left vs Day 4 right (LOCAL)
Upstream Regulator	Log Ratio	Molecule Type	Predicted Activation State	Activation z-score	Notes	p-value of overlap	Target molecules in dataset	Mechanistic Network
TNF	2.789	cytokine	Activated	8.697	bias	1.48e-50	ADAM8,ADAMTS4,ADM,ALDH1A3,ALOX15B,APLN,BCL2A1,BCL3,BHLHE40,BIRC3,CCL2,CCL20,CCL4,CCL5,CCR7,CD163,CD274,CD40,CD44,CD80,CHI3L1,CSF3,CTSC,CTSS,CXCL1,CXCL10,CXCL2,CXCL3,CXCL9,CXCR3,CXCR4,CYBA,CYBB,DUSP5,EHF,ELF3,FOXP3,G0S2,GADD45A,GCH1,GPR176,HAS1,HBEGF,HMOX1,ICAM1,IER3,IFIT3,IL10,IL17C,IL19,IL1A,IL1B,IL1RN,IL21R,IL36G,IL4R,IL6,INHBA,IRF1,ITGA4,ITGA5,ITGAL,KRT15,LAMC2,LBP,LCN2,LTB,LYN,MARCKSL1,MMP1,M…	Ap1,EP300,ERK1/2,IL1B,JUN,MUC1,NFKB1,NFKBIA,NFkB (complex),P38 MAPK,PGR,PPARG,RELA,RNA polymerase II,SP1,STAT3,TNF,estrogen receptor
IFNG	4.147	cytokine	Activated	6.830	bias	5.39e-43	AIF1,ALOX15,ATF3,BCL2A1,BCL2L11,C1QB,CABP7,CCL2,CCL4,CCL5,CCR5,CCRL2,CD163,CD2,CD274,CD40,CD80,CTSS,CXCL1,CXCL10,CXCL2,CXCL9,CXCR3,CXCR4,CYBB,EFCAB6,FCER1G,FCGR1A,FPR2,GBP2,GCH1,HERC6,HRK,ICAM1,IFI44,IFI44L,IFIT1,IFIT3,IFNG,IL10,IL12A,IL12B,IL18BP,IL1B,IL1RN,IL23A,IL27,IL6,IRF1,IRF7,IRF8,ISG15,ISG20,JUNB,KLRC4-KLRK1/KLRK1,KRT15,MARCKSL1,MMP9,MYD88,NCF2,NFKBIA,NOS2,OAS1,OAS2,OAS3,OASL,PIGR,PSMB8,P…	IFNG,IL10,IL1B,JUN,MUC1,NFKB1,NFKBIA,NFkB (complex),RELA,RNA polymerase II,STAT1,STAT3,TNF,estrogen receptor
NFkB (complex)		complex	Activated	7.063	bias	8.49e-37	BCL2A1,BIRC3,CCL2,CCL20,CCL3L1/CCL3L3,CCL4,CCL5,CCNB2,CCR7,CD40,CD44,CD80,CXCL1,CXCL10,CXCL2,CXCL3,CXCL6,CXCL9,CXCR4,DEFB103A/DEFB103B,EHF,ELF3,EMR1,FASLG,FTH1,G0S2,GDF15,HAS2,HMOX1,ICAM1,IER3,IFNG,IL10RA,IL12B,IL13RA2,IL1B,IL22,IL23A,IL24,IL2RA,IL6,IRF1,IRF7,JUNB,KRT17,LCN2,LTB,MMP1,MMP3,MMP9,MT-CO2,NCF2,NFKBIA,NFKBIZ,NOS2,PLK1,PTGS2,SLC2A5,SOCS1,SOCS3,SPIB,TFPI2,TGFB1,TNF,TNFAIP3,TNFSF4,TRAF1	Ap1,IL10,IL1B,JUN,MUC1,MYC,NFKB1,NFKBIA,NFkB (complex),RELA,SP1,STAT1,STAT3,TNF
IL1B	6.355	cytokine	Activated	6.430	bias	6.03e-35	BCL2A1,CCL2,CCL20,CCL3L1/CCL3L3,CCL4,CCL5,CCL7,CCR2,CD40,CHI3L1,CSF3,CTSS,CXCL1,CXCL10,CXCL2,CXCL3,CXCL6,CXCL9,CXCR3,CXCR4,EHF,ELF3,FABP5,FPR2,HAS1,ICAM1,IFNG,IL10,IL17F,IL1B,IL1RN,IL24,IL6,IRF1,ITGAM,LBP,LCP1,MMP1,MMP12,MMP13,MMP3,MMP8,MMP9,NFKBIA,NFKBIZ,NOS2,NR4A3,PTGDS,PTGES,PTGS2,PTX3,RORC,SAA1,SELE,SERPINA3,SERPINE1,SOCS3,SRGN,TGFB1,TLR4,TNF,TNFAIP6	Ap1,IL18,IL1B,JUN,MUC1,MYC,NFKB1,NFKBIA,NFkB (complex),RELA,RNA polymerase II,SP1,STAT3,estrogen receptor
IL1A	1.723	cytokine	Activated	6.069	bias	2.91e-30	ALDH1A1,ALDH1A3,BIRC3,CCL2,CCL20,CCL5,CD274,CXCL1,CXCL10,CXCL2,CXCL3,GCH1,ICAM1,IL11,IL1A,IL1B,IL36G,IL6,LCN2,LOX,MMP1,MMP10,NFKBIA,NFKBIZ,NOS2,PDCD1LG2,PTGES,PTGS2,PTX3,S100A9,SAA1,SERPINA3,SERPINB4,SERPINE1,TGFB1,TNF,TNFAIP3,TNFSF11,ZC3H12A	Ap1,ERK1/2,IL1A,JUN,MUC1,MYD88,NFKBIA,NFkB (complex),PGR,PPARG,PTGS2,RELA,RNA polymerase II,STAT3,estrogen receptor
TCR		complex	Activated	3.741	bias	3.19e-24	ADM,BATF,BCL2L11,CCR7,CD38,CD6,CD69,CD8B,CTLA4,CXCL10,CXCL9,CXCR4,CYTIP,DHX58,F5,FOXP3,GBP4,GZMA,GZMB,HIF1A,IFI44,IFI44L,IFIT1,IFIT3,IFNG,IL2RA,IRF7,ISG15,ISG20,LMNB1,MYD88,NFKBIA,OAS1,OASL,PGK1,PIK3CD,PTPRC,RSAD2,SELL,SLAMF1,SLC2A3,SOCS1,SOCS3,STAT1,TLR4,TNF	FOXP3,IFNG,IL2,IRF1,NFkB (complex),RELA,STAT1,STAT3,STAT5a/b,TCR
IL10	2.743	cytokine		0.709		8.95e-24	BCL2A1,CCL5,CD14,CD163,CD274,CD44,CD68,CD80,CXCL10,FCGR1A,FCGR2B,FCGR3A,ICAM1,IFNG,IL10,IL12B,IL1B,IL1RN,IL23A,IL24,IL6,ITGAL,NOS2,PDCD1LG2,PDE4B,SOCS1,SOCS3,TIMP1,TLR4,TNF,TNFRSF1B,TNFSF11,VCAN	IFNG,IL10,IRF1,JUN,MUC1,NFKB1,NFKBIA,NFkB (complex),RELA,RNA polymerase II,STAT1,STAT3,TNF,estrogen receptor
TREM1	6.811	transmembrane receptor	Activated	3.493	bias	5.09e-23	AREG/AREGB,ATF3,CCL20,CCL5,CCL7,CCR7,CCRL2,CD274,CDK1,CXCL1,CXCL2,CXCL3,CXCR4,E2F7,FOSL1,GADD45B,GIPR,GLA,GPRC5A,HAS1,HBEGF,IL12B,IL1B,IL23A,IL6,INHBA,IRF1,ISG15,LIF,LY9,MCOLN2,MMP1,MMP10,MMP19,NOD2,OASL,PHLDA2,PLAC8,PTGS2,RGS1,RGS16,RRAD,S1PR3,SFMBT2,SPP1,TFPI2,TNF,TNFSF14	Ap1,ERK1/2,IL1B,JUN,NFKB1,NFKBIA,NFkB (complex),PGR,PPARG,RELA,STAT3,TNF,TREM1
RELA		transcription regulator	Activated	4.386	bias	7.45e-23	ANKRD1,BIRC3,CCL2,CCL20,CCL5,CCR7,CD44,CXCL1,CXCL10,CXCL2,CXCL3,CXCL9,CXCR4,EHF,ELF3,FASLG,GCH1,HAS2,HIF1A,ICAM1,IL10,IL12B,IL1A,IL1B,IL1RN,IL23A,IL6,INPP5D,IRF1,LTB,LYN,MMP1,MMP9,NFKBIA,NOS2,PTGS2,PTX3,SLC2A5,TFPI2,TGFB1,TLR2,TNF	FOXO3,HGF,JUN,MUC1,NFKB1,NFKBIA,NFkB (complex),RELA,RNA polymerase II,STAT1,STAT3,TNF,estrogen receptor
JUN		transcription regulator	Activated	3.223	bias	1.55e-22	BIRC3,C3AR1,CCL2,CD274,CDK1,CXCL1,CXCL10,FASLG,FOSL1,FTH1,GJA1,HMOX1,ICAM1,IFNG,IL12B,IL1A,IL1B,IL6,JUNB,MMP1,MMP10,MMP13,MMP9,NCF2,NFKBIA,NFKBIZ,PLAUR,PTGES,PTGS2,PTX3,SAA1,SERPINE1,SYK,TGFB1,TNF,ZFP36	Ap1,EP300,FOXO1,JUN,Jnk,MYC,NFKBIA,NFkB (complex),RELA,RNA polymerase II,SP1,TP53,estrogen receptor
IL4		cytokine		0.951	bias	4.08e-21	ALOX15,CCL2,CCL20,CCR5,CD14,CD163,CD2,CD69,CD80,CXCR4,FCER2,FCGR2B,FOXP3,ICAM1,ICOS,IFNG,IL10,IL13RA2,IL19,IL1B,IL4R,IL6,ITGA4,MMP1,MMP10,MMP9,MRC1,OSM,PDE4B,PIGR,SERPINB3,SERPINB4,SOCS1,TNF,TNFSF4	Ap1,CASP1,ERK1/2,IL4,JUN,NFKB1,NFKBIA,NFkB (complex),PGR,PPARG,RELA,STAT1,STAT3,STAT6,TNF
IL27	2.189	cytokine	Activated	2.403	bias	5.84e-21	CCL2,CCL20,CCL4,CCL5,CCL7,CD14,CD163,CD80,CXCL10,CXCL9,EMR1,ICAM1,IFNG,IL10,IL17F,IL1A,IL1B,IL1RN,IL6,IRF1,ITGAM,MRC1,RORC,SOCS1,SOCS3,STAT1,TNF	IFNG,IL17A,IL27,IRF1,JUN,NFKB1,NFkB (complex),RELA,STAT1,STAT3,TNF
IL12 (complex)		complex	Activated	2.736	bias	5.9e-21	CCL2,CCL4,CD44,CD69,ICOS,IFNG,IL10,IL18BP,IL18RAP,IL2RA,IL6,IRF1,ITGA4,ITGAL,ITGB2,KLRC4-KLRK1/KLRK1,MMP9,MYD88,NCR1,SELL,SH2D1A,STAT4,TIMP1,TNF	IFNG,IL12 (complex),IL21,IRF1,JUN,NFKB1,NFKBIA,NFkB (complex),RELA,RNA polymerase II,STAT1,STAT3,TNF,estrogen receptor
Immunoglobulin		complex	Activated	2.512	bias	1.39e-19	BCL3,C3AR1,CCL2,CCL4,CCL7,CXCL10,CXCL2,CXCL9,CXCR1,CXCR2,FCGR1A,FCGR2A,FCGR3A,IL1B,INHBA,IRF1,NAIP,NFKBIA,TLR8,TNF,UBD
TGM2		enzyme	Activated	6.610	bias	1.57e-19	AMICA1,BCL2A1,BIRC3,C5AR1,CCL2,CCRL2,CD101,CD300C,CFP,CSRNP1,CXCL10,DDX60,FCER1G,GJA1,HK3,IFIT1,IFIT3,IL10RA,IL1B,ITGAM,LRRC25,MMP8,MMP9,NCF2,OAS1,OAS2,OAS3,OASL,OLFM4,PARP14,PARP9,PLSCR1,PTGES,S100A8,SAMHD1,SELL,SELP,SEMA6B,SIRPA,SLPI,SP110,SPP1,STAT1,TGFB1,TNF,TNFAIP2,TYROBP,UBA7
IL21		cytokine	Activated	2.752	bias	1.66e-19	BCL2L11,CCL5,CCR7,CD69,CXCL10,FCGR2B,GZMA,GZMB,IFNG,IL10,IL18RAP,IL2RA,IL6,KLRC1,KLRC4-KLRK1/KLRK1,MMP9,MYD88,PTPRC,RORC,SELL,SOCS1,SOCS3,TLR4,TNF,TYROBP	IL21,JAK3,JUN,MUC1,NFKB1,NFKBIA,NFkB (complex),RELA,RNA polymerase II,STAT1,STAT3,estrogen receptor
STAT3		transcription regulator	Activated	2.459	bias	1.72e-19	BCL3,C5AR1,CCL2,CD274,CD40,CD80,CHI3L1,CXCL10,CXCL9,FGG,FOXP3,FSCN1,GLIPR1,GZMB,HAS2,HIF1A,HMOX1,ICOS,IL10,IL12B,IL6,IRF1,JUNB,LBP,MMP9,NOS2,PDCD1LG2,PTGS2,SLAMF1,SOCS3,STAT1,TIMP1,TNF,TNFRSF1B,VCAN	GSK3B,IL10,MUC1,NFKB1,NFkB (complex),RELA,STAT1,STAT3
CEBPA		transcription regulator	Activated	3.106		3.87e-19	A2M,ALOX5AP,ARG1,BCL2A1,C3AR1,CD7,CHI3L1,CSF2RA,CSF3R,CXCR4,GAL,GCH1,GJA1,GLIPR1,HMOX1,IL10,IL1RN,ISG15,ITGAL,ITGAM,KLRC1,LTF,MC1R,MPO,NFIL3,OAS2,PTAFR,PTGS2,PTPRC,PTX3,RAB31,S100A9,SECTM1,SPP1,TBXAS1,TLR9
TGFB1	1.024	growth factor	Activated	4.019	bias	1.45e-18	ANGPTL4,ANKRD1,BCL2L11,BCL3,BHLHE40,BUB1,CCL2,CCL5,CCNB2,CCR7,CD163,CDK1,CDKN3,CENPE,CHI3L1,CLEC2D,CXCR1,CXCR3,CXCR4,FASLG,FOXP3,FSCN1,HAS1,HAS3,HBEGF,HMOX1,IFNG,IL11,IL13RA2,IL1RL1,IL6,ITGA4,ITGA5,ITGB2,JUNB,LAMC2,MMP1,MMP10,MMP12,MMP13,MMP3,MMP9,MRC1,NFKBIA,ORC1,PIK3CD,PLAUR,PTGS2,RAB31,SERPINA3,SERPINE1,TGFB1,TIMP1,TNC,TNF,WISP1,ZFP36	Ap1,Creb,EP300,ERK,ERK1/2,FOXO1,JUN,Jnk,MYC,NFKBIA,NFkB (complex),P38 MAPK,PGR,PPARG,RELA,SP1,STAT1,TGFB1,TP53
TLR3		transmembrane receptor	Activated	3.526	bias	1.62e-18	CCL20,CCL5,CD38,CXCL10,DHX58,GBP4,IFI44,IFI44L,IFIT1,IFIT3,IFNG,IL10,IL12B,IL1B,IL27,IL6,IRF7,ISG15,ISG20,LMNB1,MYD88,NOS2,OAS1,OASL,PIK3CD,PTX3,RSAD2,SLPI,STAT1,TNF	Ap1,EP300,IFNL1,IL10,IRF3,JUN,MUC1,NFKB1,NFkB (complex),P38 MAPK,PPARG,RELA,SP1,STAT1,STAT2,STAT3,TLR3
KRT14		other				4.13e-18	CXCL1,CXCL14,DSC2,DSG3,GJA1,GJB2,GJB6,KLK10,KLK13,KLK14,KLK6,KRT1,KRT15,KRT16,KRT17,KRT18,KRT8,MMP1,MMP13,MMP19,MMP9
IFNA2		cytokine	Activated	4.910	bias	5.35e-18	CXCL10,DDX60,GBP2,HERC6,HIF1A,HSH2D,IFI44,IFI44L,IFIT1,IFIT3,IFITM1,IL10,IL6,IRF1,IRF7,ISG15,ISG20,MMP9,MT-ATP6,MT-CO2,OAS1,OAS2,OAS3,PLSCR1,RSAD2,SOCS1,SOCS3,SP110,STAT1,USP18	Ap1,EP300,IFNA2,NFKB1,P38 MAPK,PPARG,RELA,SP1,STAT1,STAT2,STAT3
TLR2	1.875	transmembrane receptor	Activated	3.755	bias	9.63e-18	ATF3,CCL2,CCR1,CCR2,CCR5,CD69,CD80,CSF2RA,DEFB103A/DEFB103B,GJA1,ICAM1,IFNG,IL10,IL12B,IL1B,IL23A,IL27,IL2RA,IL6,MMP9,NOS2,SELP,SOCS3,TNF	Ap1,EP300,FOXO1,IFNG,IL10,IRF1,JUN,Jnk,NFKB1,NFKBIA,NFkB (complex),P38 MAPK,PPARG,RELA,RNA polymerase II,SP1,STAT1,STAT3,TLR2,TP53,estrogen receptor
IL17A		cytokine	Activated	4.320	bias	9.77e-18	BCL2A1,CCL20,CD14,CD163,CD274,CD40,CD68,CXCL1,CXCL2,CXCL3,CXCL6,IL19,IL1B,IL1RN,IL6,MMP3,MRC1,NOS2,PTGS2,TNF	FOXO1,IL10,IL17A,IL1B,JUN,Jnk,NFKB1,NFKBIA,NFkB (complex),RELA,RNA polymerase II,SP1,STAT1,STAT3,TNF,TP53,estrogen receptor
IL18		cytokine	Activated	4.671	bias	1.68e-17	CCL2,CCL4,FASLG,ICAM1,IFNG,IL10,IL1A,IL1B,IL2RA,IL6,INPP5D,KLRC4-KLRK1/KLRK1,MMP1,MMP13,MMP3,MMP9,NCR1,NFKBIZ,NOS2,PTGS2,SELL,TIMP1,TLR4,TNF	Ap1,EP300,ERK1/2,FOXO1,IL18,JUN,Jnk,MUC1,NFKB1,NFKBIA,NFkB (complex),P38 MAPK,PGR,PPARG,RAF1,RELA,SP1,STAT3,TP53
P38 MAPK		group	Activated	4.263	bias	3.7e-17	ATF3,BATF2,CCL2,CCL5,CCNE1,CCR7,CD40,CD44,CXCL10,CXCL9,HMOX1,ICAM1,IL10,IL12B,IL1B,IL23A,IL6,INHBA,IRF7,MMP1,MMP13,MMP3,MMP9,NR4A3,PLA2G7,PTGS2,RBP1,RRAD,SERPINE1,STAT1,TGFB1,TIMP1,TLR2,TNF	Ap1,ERK1/2,IL1B,JUN,MUC1,NFKB1,NFKBIA,NFkB (complex),P38 MAPK,PGR,PPARG,PTGS2,RELA,STAT3,TNF
CD3		complex	Inhibited	-4.135	bias	4.18e-17	CCL20,CCL4,CD3E,CD69,CRLF2,CTLA4,CXCR3,DUSP2,FASLG,FOXP3,GZMA,GZMB,HIF1A,IFNG,IL10,IL21R,IL22,IL2RA,IL2RG,NFKBIA,ORAI2,PDE4B,PTGS2,RORC,SH2D2A,STAT1,TLR2,TNF,TNFAIP3,TNFRSF8,TNFSF11	CD3,FOXP3,IL2,MUC1,NFATC2,NFkB (complex),RELA,SP1,STAT3,STAT5a/b,TCR
IL13		cytokine		-0.876		7.31e-17	ADA,ALOX15,ATF3,C3AR1,CCL2,CCL20,CCL5,CD101,CD14,CD163,CD37,CD48,CD80,CLEC4A,CLEC4E,CTSC,CXCL1,CXCR2,CXCR4,CYBB,DMXL2,FAM162A,FCER2,G0S2,HPSE,IL10,IL13RA2,IL1B,IL1RN,MRC1,NFE2,NHLH1,NOS2,SERPINB3,SERPINB4,SLA,SLC7A7,SOCS1,ST8SIA4,TIMP4,TLR1,TNF	IL13,STAT1,STAT6
CSF2		cytokine	Activated	4.900	bias	1.84e-16	ARG1,CCL2,CCR1,CD38,CD69,CD80,CSF2RB,CTSC,CYBB,FAM65B,FCGR2B,GK,ICAM1,IER3,IL10,IL12B,IL1B,IL2RA,IL6,ITGA4,LTB,NFE2,NOS2,TGFB1,TLR2,TLR4,TNF,UPP1	Ap1,CSF2,Creb,ERK1/2,FOXO1,Gsk3,JUN,Jnk,NFKB1,NFKBIA,NFkB (complex),PGR,PI3K (complex),PPARG,RELA,SP1,STAT1,STAT3,TP53
NR3C1		ligand-dependent nuclear receptor		-0.453	bias	2.56e-16	A2M,ALOX5AP,ANGPTL4,BCL2L11,BCL2L14,BHLHE40,BIRC3,BTK,CASP4,CCL2,CCL5,CD38,CSRNP1,EDN2,GADD45A,GADD45B,GLIPR1,GPR65,GRIN1,GZMA,ICAM1,IER3,IL11,IL1B,IL24,IL36G,IL6,INHBA,IRF1,ITGB2,LTB,MSX2,MYD88,NAIP,NFKBIA,NLRP3,NOD2,NOS2,NTRK1,OLR1,PDCD1LG2,PDE4B,PHLDA2,PIK3CD,PTGS2,RELT,SELE,SERPINE1,SPP1,STK17B,STOM,TLR1,TNF,TNFAIP2,TNFAIP3,TNFAIP6,TNFRSF1B,TNFRSF8,TNFSF11,TNFSF14,TNFSF4,TRAF1
TLR7		transmembrane receptor	Activated	4.271	bias	4.21e-16	ATF3,CCL2,CCL20,CCR7,CD40,CD44,CD80,CXCL1,CXCL2,CXCL3,DMXL2,FAIM3,ICAM1,IER3,IL12B,IL1B,IL6,MYD88,NFKBIA,PTX3,TNF,TRPM2,ZC3H12A	IL27,JUN,NFKBIA,NFkB (complex),RELA,RNA polymerase II,STAT1,STAT3,TLR7,estrogen receptor
STAT1	1.414	transcription regulator		1.783	bias	1.43e-15	CCL2,CD14,CD274,CD40,CXCL10,DEFB103A/DEFB103B,FCER1G,FOXP3,HIF1A,IFITM1,IL12A,IRF1,IRF7,MMP9,NOS2,OAS2,SERPINB3,SERPINB4,STAT1,TLR8,TNF
IL1RN	1.245	cytokine	Inhibited	-4.981	bias	1.43e-15	ATF3,CCL20,CTSS,HERC6,ICAM1,IFI44,IFI44L,IFIT3,IL18BP,IL1A,IRF1,IRF7,ISG20,MMP1,OAS1,OAS2,OAS3,OASL,RSAD2,RTP4,SLC15A3,THEMIS2,TNF,UBD,USP18	IFNG,IL1RN,IRF1,NFkB (complex),RELA,STAT1,STAT3
IgG		complex		-1.381	bias	5.36e-15	ADM,CCL2,CCL4,CCL5,CTSC,DSG3,FABP5,FCGR2B,GPRC5A,IFITM1,IFNG,IL10,IL12B,IL1B,IL1RN,IL6,ISG15,KLK6,KRT15,KRT16,KRT18,LY9,PHLDA2,PLAUR,PTGS2,SERPINB7,SLC2A3,TNF,TNFAIP3,TNFRSF13B,ZFP36	APP,Ap1,EP300,IFNG,IRF1,IgG,JUN,NFKB1,NFKBIA,NFkB (complex),P38 MAPK,PPARG,RELA,RNA polymerase II,SP1,STAT1,STAT3,TNF,estrogen receptor
IFNL1		cytokine	Activated	4.724	bias	6.74e-15	ATF3,CXCL10,CXCL9,DDX60,HERC6,IFI44,IFI44L,IFIT1,IFIT3,IFITM1,IL10,IL6,ISG15,ISG20,OAS1,OAS2,OAS3,OASL,PLSCR1,RSAD2,SP110,STAT1,USP18	IFNL1,STAT1,STAT2
NFKB1		transcription regulator	Activated	2.415	bias	1.03e-14	ANKRD1,CCL20,CCL5,CXCL10,CXCL2,EHF,ELF3,FSCN1,GFRA1,HAS2,IL12B,IL1B,IL1RN,IL2RA,IL6,IRF1,LTB,MMP9,NFKBIA,NOS2,PTGS2,PTX3,TNF	IL12 (complex),JUN,MUC1,NFKB1,NFKBIA,NFkB (complex),RELA,RNA polymerase II,STAT3,estrogen receptor
SPI1	1.606	transcription regulator				1.29e-14	CCR7,CD68,CHI3L1,CSF2RA,CSF2RB,CTSS,CYBB,FES,FTH1,FUT7,HK3,IL12B,IL1B,IL1RN,IL24,NCF2,NCF4,TNFRSF14,VAV1
MAP3K7		kinase		-1.957	bias	2.94e-14	BIRC3,CCL20,CCL5,CH25H,CXCL10,GBP2,GCH1,IFIT1,IL19,IL1B,IL6,IRF7,MMP13,MMP3,SAA1,SERPINE1,TNF	Ap1,EP300,FOXO1,IRF3,JUN,Jnk,MAP2K7,MAP3K7,MUC1,MYC,NFkB (complex),P38 MAPK,PPARG,RELA,SP1,STAT3,TP53
Jnk		group	Activated	3.871	bias	3.47e-14	BCL2L11,BIRC3,CCL2,CCL4,CCR7,CD40,GDF15,GJA1,ICAM1,IL12B,IL19,IL1A,IL1B,IL23A,IL6,MMP1,MMP13,MMP3,NOS2,PTGS2,TGFB1,TNF,ZFP36	Ap1,FOXO1,JUN,Jnk,MYC,NFKB1,NFKBIA,NFkB (complex),RELA,RNA polymerase II,SP1,STAT3,TNF,TP53,estrogen receptor
CD40LG		cytokine	Activated	4.581	bias	4.51e-14	BIRC3,CCL2,CCL20,CD40,CD69,CD80,FCGR2B,GCH1,ICAM1,IL10,IL12A,IL12B,IL1A,IL1B,IL21R,IL2RA,IL6,IRF1,LTB,NFKBIA,PLEK,PTGS2,STAT1,TNF,TNFAIP3,TRAF1	Ap1,CD40LG,EP300,IFNG,IRF1,JUN,MUC1,NFKB1,NFKBIA,NFkB (complex),P38 MAPK,PPARG,RELA,RNA polymerase II,SP1,STAT1,STAT3,TNF,estrogen receptor
CD14	4.103	transmembrane receptor	Activated	2.922	bias	1.26e-13	CCL2,CCL4,CCL5,CXCL10,CXCR2,IFIT1,IL10,IL1B,IL6,PTGS2,TLR2,TNF	CD14,FOXO1,IL10,IL6,JUN,Jnk,NFKB1,NFKBIA,NFkB (complex),RELA,RNA polymerase II,SP1,STAT1,STAT3,TNF,TP53,estrogen receptor
CAMP		other		1.583	bias	1.57e-13	CCL2,CCL20,CCL4,CCL5,CCL7,CCR7,CD80,CXCL1,CXCR2,FPR2,IL10,IL12B,IL1B,IL6,TNF,TNFAIP2	Ap1,CAMP,EP300,ERK1/2,IL1B,JUN,MUC1,NFKB1,NFKBIA,NFkB (complex),P38 MAPK,PGR,PPARG,RELA,SP1,STAT3,TNF
GAPDH	1.391	enzyme		-0.096	bias	1.57e-13	CCL2,CCL20,CCL4,CXCL1,ENO1,FCER1G,GAPDH,IFITM1,IFITM2,IL10,KLK3,OAS1,OAS2,OAS3,SPP1,STAT1	EIF2AK2,GAPDH,IRF3,TP53
JAG2		growth factor	Inhibited	-3.961	bias	1.57e-13	CCL20,CCL5,CCR1,CXCL1,CXCL3,CXCL6,CXCL9,CXCR1,IL10RA,IL17C,IL1A,IL1B,IL1RN,LTB4R,SPP1,TNF
CD28		transmembrane receptor	Inhibited	-3.064	bias	4.94e-13	BHLHE40,CCL4,CCNE1,CD3E,CD69,CRLF2,CTLA4,CXCR3,FASLG,FOXP3,GZMA,GZMB,IFNG,IL10,IL21R,IL2RA,NFKBIA,ORAI2,PDE4B,PTGS2,RORC,TNF,TNFAIP3,TNFSF11	CD28,FOXP3,IL2,IL4,MAPK14,NFATC2,NFkB (complex),RELA,STAT1,STAT3,STAT5a/b,STAT6,TCR
IL2		cytokine	Activated	3.922	bias	5.18e-13	CD44,CD69,CXCR3,GZMB,HCST,ICOS,IFNG,IL10,IL12B,IL17F,IL18BP,IL1B,IL22,IL2RA,IL2RG,KLRC1,KLRC4-KLRK1/KLRK1,LCP2,PDE4B,SLC2A3,STK17B,TNF	Ap1,IL10,IL18,IL2,IL4,JAK3,NFKB1,NFkB (complex),RELA,STAT1,STAT3,STAT5a/b,STAT6
miR-155-5p (miRNAs w/seed UAAUGCU)		mature microRNA	Inhibited	-3.406	bias	8.37e-13	CCL20,CCL4,CTLA4,CXCL1,CXCL2,CXCL3,FCER2,IL1A,IL1B,IL23A,IL6,INPP5D,SERPINE1,SOCS1,TNF
TLR4	1.185	transmembrane receptor	Activated	3.978	bias	1.57e-12	ATF3,CCL2,CCL5,CD38,CD80,CXCL10,ICAM1,IFNG,IL10,IL12A,IL12B,IL1B,IL23A,IL27,IL6,MMP9,NOS2,TNF	Ap1,EP300,GSK3B,IL10,JUN,MUC1,NFKB1,NFKBIA,NFkB (complex),P38 MAPK,PPARG,RELA,RNA polymerase II,SP1,STAT1,STAT3,TLR4,estrogen receptor
ERK1/2		group	Activated	3.879	bias	1.65e-12	AREG/AREGB,CCL2,CCL4,CCL5,CCR7,CD44,CDK1,CXCL3,CXCR4,HBEGF,ICAM1,IFIT1,IL12B,IL19,IL1A,IL1B,IL6,JUNB,MMP1,MMP3,NR4A3,PSMB8,PTGES,PTGS2,TIMP1,TNF,WISP1	ERK1/2,IL1B,JUN,MUC1,NFKB1,NFKBIA,NFkB (complex),RELA,SPHK1,STAT3,TNF
SP1		transcription regulator		1.819	bias	1.84e-12	ALOX15B,ATF3,B4GALT5,CBS,CCL2,CCL20,CHI3L1,CXCL10,CYP7B1,F7,FASLG,FES,FOSL1,FPR2,GDF15,GJA1,GRIN1,HAS1,HAS2,HIF1A,HMOX1,HPSE,IL10,IL21R,IL2RB,KRT16,LTB,NCF2,PLAUR,PROCR,PTGS2,SLC2A1,SOCS1,SPP1,STAT1,TFPI2,TGFB1,TLR2,TNF,TNFSF14
TAB1		enzyme	Inhibited	-3.582	bias	5.26e-12	BIRC3,CCL20,CCL5,CH25H,CXCL10,GBP2,GCH1,IFIT1,IL1B,IL6,IRF7,MMP13,SAA1	FOXO1,JUN,Jnk,MAP3K7,NFKB1,NFKBIA,NFkB (complex),RELA,RNA polymerase II,SP1,TAB1,TP53,estrogen receptor
ERK		group	Activated	4.195	bias	7.34e-12	AREG/AREGB,CCL2,CCL4,CXCL10,DEFB103A/DEFB103B,FOSL1,GDF15,HAS1,HAS3,HBEGF,ICAM1,IFNG,ITGB2,JUNB,LCN2,LIF,MMP1,MMP13,PTGS2,SELL,SERPINE1,STAT1,ZFP36	Ap1,Creb,ERK,ERK1/2,IL8,JUN,NFKB1,NFKBIA,NFkB (complex),PGR,PPARG,RELA,RNA polymerase II,STAT3,TNF,estrogen receptor
RNASE2		enzyme	Activated	3.255	bias	8.86e-12	CCL2,CCL4,CCL5,CCL7,CD300A,CXCL10,CXCL9,IL10,IL12B,IL2RA,IL6,OSM,PPBP,TNF	NFKB1,NFKBIA,NFkB (complex),RELA,RNASE2,TLR2
Interferon alpha		group	Activated	4.138	bias	1.09e-11	APOL2,CABP7,CSF2RB,CXCL10,CXCL9,EFCAB6,IFIT1,IFIT3,IFNG,IL17RA,IL18RAP,IL27,IRF1,IRF7,ISG15,ISG20,MYD88,OAS1,PTGES,STAT4,TGFB1,TLR1,TLR2,TLR4,TLR8,TNF,USP18	Ap1,EP300,IL27,IRF3,Interferon alpha,JUN,P38 MAPK,PPARG,RELA,SP1,STAT1,STAT2,STAT3
FAS		transmembrane receptor		-1.029	bias	1.82e-11	BCL2A1,BIRC3,CCL2,ICAM1,IER3,IRF1,LTB,MMP1,MMP13,MMP9,NFKBIA,NFKBIE,RND1,TNFAIP3,ZFP36	FAS,FOXO1,JUN,Jnk,MUC1,NFKBIA,NFkB (complex),PRKCA,PRKCD,RELA,RNA polymerase II,SP1,STAT3,TP53,estrogen receptor
EIF2AK2		kinase	Activated	3.541	bias	1.91e-11	ARG1,BHLHE40,IFIT1,IFITM1,IFITM2,IL6,ISG15,ISG20,NFKBIA,NOS2,OAS1,OAS3,PARP9,PLSCR1,SAMHD1,SP140,STAT1,TNFAIP3,USP18	EIF2AK2,IRF3,JUN,MYC,NFkB (complex),RELA,TP53
CD40	1.801	transmembrane receptor	Activated	2.002		1.97e-11	BCL2A1,BIRC3,CCL2,CCL5,CD40,CD80,FASLG,FCER2,FCGR2B,ICAM1,IL10,IL12A,IL12B,IL1A,IL1B,IL1RN,IL27,IL6,IRF1,SAMSN1,SLAMF1,TLR2,TNF,TNFRSF13B	Ap1,CD40,EP300,FOXO1,IL10,JUN,Jnk,MUC1,NFKB1,NFKBIA,NFkB (complex),P38 MAPK,PPARG,RELA,RNA polymerase II,SP1,STAT1,STAT3,TP53,estrogen receptor
RNASE1		enzyme	Activated	2.905	bias	6.12e-11	CCL2,CCL4,CCL5,CCL7,CXCL10,CXCL9,FCER2,IL12B,IL2RA,IL6,OSM,TNF
lymphotoxin-alpha1-beta2		complex	Activated	2.985	bias	1.22e-10	CCL2,CCL5,ICAM1,IL1A,IL1B,IL6,MMP1,MMP3,TNF
miR-146a-5p (and other miRNAs w/seed GAGAACU)		mature microRNA	Inhibited	-3.494	bias	1.52e-10	CCL2,CCR3,CD40,IL10,IL1F10,IL36A,IL36G,LBP,LTF,NOS2,PGLYRP1,PTAFR,TLR1,TLR4,TLR9,TNF	FOXO1,JUN,Jnk,MAPK14,NFkB (complex),RELA,SP1,TP53,miR-146a-5p (and other miRNAs w/seed GAGAACU)
FOXL2		transcription regulator	Activated	3.313	bias	2.12e-10	ATF3,BCL2A1,CCL20,CCL3L1/CCL3L3,CH25H,CXCL2,CXCL3,HRH2,ICAM1,IER3,IL11,IL12A,KLK9,LIF,NR4A3,PTGS2,TNFAIP3
Ifn gamma		complex	Activated	2.595	bias	2.93e-10	CXCL10,CXCR3,CYBB,ICAM1,IL18BP,IRF8,NOS2,NR4A3,SH2D1A,SOCS3	Ifn gamma,JUN,NFKB1,NFkB (complex),RELA,STAT3,TNF
MAP3K14		kinase	Activated	3.569	bias	2.96e-10	ADAM8,BIRC3,CCL5,CD44,GADD45A,IL1A,IL22,IL6,LTB,NFKBIA,NFKBIE,TNFAIP6,TNFSF4	JUN,MAP3K14,MUC1,NFKBIA,NFkB (complex),RELA,RNA polymerase II,STAT3,estrogen receptor
PDGF BB		complex	Activated	4.460	bias	3.02e-10	ATF3,BCL3,BHLHE40,CCL2,CCNO,CD44,DUSP5,GADD45A,IER3,IL1B,IL6,JUNB,LIF,MMP12,NR4A3,RGS1,SLC2A3,SOCS3,SYK,TNFAIP3,ZFP36	Ap1,Creb,ERK,FOXO1,JUN,Jnk,NFkB (complex),PDGF BB,PPARG,SP1,STAT1,TP53
PAF1		other	Activated	3.988	bias	3.36e-10	BIRC3,CCL3L1/CCL3L3,CCL5,IFI44,IFI44L,IFIT3,ISG15,ISG20,MXD1,NFKBIZ,OAS2,OAS3,OASL,PLAUR,SERPINE1,ZFP36
NEDD9		other	Activated	3.742	bias	4.38e-10	ADM,ANKRD37,AOAH,BHLHE40,CA9,ELF3,GDF15,MMP9,PGK1,PLAC8,PPP1R3B,SERPINE1,SLC2A1,STC1	HIF1A,NEDD9
Gm-csf		group	Activated	2.178	bias	4.38e-10	BCL3,CD14,CD163,CD40,IL10,IL1B,IL6,MMP1,MMP9,MRC1,PTGS2,SOCS3,TGFB1,TNF	Gm-csf,IL1B,JUN,NFKB1,NFkB (complex),RELA,STAT3
RAF1		kinase	Activated	3.098	bias	6.9e-10	IL10,IL12A,IL12B,IL1B,IL23A,IL6,MMP1,MMP13,MMP3,MMP9,TNF	Ap1,ERK1/2,FOXO1,IKBKB,JUN,Jnk,MUC1,NFKB1,NFKBIA,NFkB (complex),PGR,PPARG,RAF1,RELA,SP1,STAT3,TP53
IL15		cytokine	Activated	2.378	bias	7.54e-10	CCL4,IFNG,IL10,IL18RAP,IL2RA,IL2RG,IL6,KLRC4-KLRK1/KLRK1,MYD88,NCR1,PSMB8,SELL,TNF,TYROBP,ZFP36	Ap1,ERK1/2,FOXO1,IL15,IgG,JAK3,JUN,Jnk,NFKBIA,NFkB (complex),PGR,PPARG,RELA,SP1,STAT3,TP53
CEBPB		transcription regulator	Activated	2.572	bias	8.37e-10	CCL4,CCL5,CCR5,CSF3R,F7,GADD45A,HP,IL10,IL12B,IL1B,IL24,IL6,KRT18,MMP1,MMP10,MMP3,PTGS2,TLR8,TLR9	CEBPB,NFkB (complex),PTGS2
CNOT7		transcription regulator		-1.432	bias	8.61e-10	C12orf75,CSTA,HERC6,IFI44L,IFITM1,ISG15,OAS1,OAS2,OAS3,PLSCR1,PSMB8,SLC7A11,STAT1
BCR (complex)		complex	Activated	2.262	bias	1.15e-09	BCL2A1,CCL4,CCR7,CD44,CD69,CD7,CD80,CXCR4,FCER2,GBP2,IL2RB,ITGA4,JUNB,PTAFR,PTGS2,SELL,TLR9	Akt,Ap1,BCR (complex),ERK1/2,IL8,JUN,NFKBIA,NFkB (complex),PGR,PPARG,RELA,RNA polymerase II,estrogen receptor
JUNB	1.680	transcription regulator	Activated	2.433	bias	1.38e-09	CD274,FOSL1,FTH1,HMOX1,MMP1,MMP10,MMP13,MMP9,NCF2,PLAUR,SERPINE1
PI3K (complex)		complex	Activated	2.775	bias	6.03e-09	CCL4,FOSL1,HAS1,HAS3,HBEGF,HIF1A,IFIT1,IL12B,IL17F,IL1B,IL22,IL23A,IL6,LCN2,PTGS2,TLR4,TNF,TREM1	Akt,Ap1,Creb,ERK,ERK1/2,FOXO1,GSK3B,JUN,Jnk,NFKBIA,NFkB (complex),PGR,PI3K (complex),PPARG,RELA,SP1,STAT1,STAT3,TP53
EZH2		transcription regulator	Activated	4.376	bias	9.25e-09	ALOX5AP,BIRC3,C15orf48,CSF3,CXCL1,CXCL10,CXCL2,GDF15,IL11,IL23A,IL24,IL6,KIAA1199,LCN2,LTB,NFKBIA,PTGES,PTGS2,SAA1,TNF,UBD	EZH2,HDAC1,NFKB1,RELA
estrogen receptor		group		-1.185		9.56e-09	CD44,CD68,CDH3,CLDN3,COL12A1,COL4A6,CXCL1,CXCR4,DSC2,HBEGF,ICAM1,IL1A,IL6,JPH3,KRT15,KRT18,KRT8,LAMC2,LYN,MMP1,MMP9,MSN,MT-CO2,PLAUR,SELL,SERPINE1,SOST,TGFB1,TIMP1,TIMP4,TNC	Ap1,Creb,ERK,JUN,MUC1,MYC,NFkB (complex),PPARG,RELA,SP1,STAT1,STAT3,estrogen receptor
FOS		transcription regulator	Activated	2.961	bias	1.27e-08	C3AR1,CCL2,CSF3,FASLG,FTH1,GJA1,ICAM1,IL12B,IL1A,MMP10,MMP13,MMP8,MMP9,NCF2,PTGS2,SERPINE1	Ap1,FOS,JUN,MYC,NFKBIA,NFkB (complex),RELA,RNA polymerase II,SP1,estrogen receptor
PI3K (family)		group		1.941	bias	1.27e-08	AKR1B10,BCL2L11,BIRC3,CCL2,CD274,CXCL10,CXCR4,HMOX1,IL10,IL12B,IL6,MMP9,NOS2,PTGS2,TNF	Akt,Ap1,EP300,FOXO3,GSK3B,IRF3,JUN,NFKBIA,NFkB (complex),P38 MAPK,PI3K (family),PPARG,RELA,SP1,STAT1,STAT3,TP53
MYD88	1.027	other	Activated	2.485	bias	1.42e-08	CCL2,CCL5,CD274,CSF3,CXCL1,CXCL10,IL1B,IL6,SELE,TNF	IFNG,IRF1,JUN,MYD88,NFKB1,NFKBIA,NFkB (complex),RELA,RNA polymerase II,STAT1,STAT3,TNF,TRAF6,estrogen receptor
PF4	1.592	cytokine	Activated	2.791	bias	1.96e-08	CCL2,CCL4,CXCL3,IL19,IL1A,IL1B,IL6,TNF	Ap1,Creb,EP300,ERK1/2,FOXO1,JUN,Jnk,NFKBIA,NFkB (complex),P38 MAPK,PF4,PGR,PI3K (complex),PPARG,RELA,SP1,STAT3,TP53
IL12 (family)		group		1.224		1.96e-08	CD69,IFNG,IL17F,IL22,IRF1,IRF8,KLRC4-KLRK1/KLRK1,NFKBIZ
IL1		group	Activated	2.952	bias	2e-08	CCL2,IL10,IL6,MMP1,MMP13,MMP3,MMP9,PTGS2,TNFSF11	Ap1,CEBPB,EP300,ERK1/2,FOXO1,IL1,JUN,Jnk,NFKBIA,NFkB (complex),P38 MAPK,PGR,PPARG,RELA,RNA polymerase II,SP1,TP53,estrogen receptor
CSF1		cytokine		1.706	bias	2.59e-08	CD163,FASLG,IL10,IL12A,IL1B,IL6,ITGA5,MMP12,STAT1,TNFRSF1B
Akt		group	Activated	3.426	bias	2.65e-08	ANKRD1,BCL2A1,CCR7,CD274,CXCR4,FOSL1,HIF1A,IL17F,IL22,LCN2,MMP9,PTGS2,TNF	Akt,JUN,MAPK14,MUC1,NFKB1,NFKBIA,NFkB (complex),RELA,RNA polymerase II,STAT3,estrogen receptor
HMOX1	1.266	enzyme		-1.738		2.65e-08	CCL2,CXCL1,CXCL10,CXCL3,CXCL9,HMOX1,IL10,IL1B,IL1RN,IL6,MMP9,NOS2,TNF	Ap1,EP300,HMOX1,JUN,NFKBIA,NFkB (complex),P38 MAPK,PPARG,RELA,RNA polymerase II,SP1,STAT1,estrogen receptor
IL8		cytokine		1.374		2.78e-08	CD69,COL12A1,FASLG,HAS1,IL1B,IL2RA,ITGAM,ITGB2,KLK3,MMP9,PTGS2,SELL	IL8,MUC1,NFkB (complex),RELA,STAT3
TNFSF12		cytokine	Activated	2.620	bias	3.06e-08	CCL2,CCL5,ICAM1,IL6,MMP1,MMP3,TNF	Ap1,EP300,MUC1,NFKB1,NFKBIA,NFkB (complex),P38 MAPK,PPARG,RELA,SP1,STAT3,TNFSF12,TRAF2
C5	1.425	cytokine	Activated	2.020	bias	3.06e-08	C5AR2,IL10,IL1B,IL6,ITGAM,SERPINE1,TNF	C5,IL1B,IL8,JUN,NFKB1,NFKBIA,NFkB (complex),RELA,SPHK1,STAT3,TNF
PTGS2	5.155	enzyme	Activated	3.456	bias	3.13e-08	BIRC3,CCL2,CCL5,CCR7,CD44,CXCL10,ICAM1,IL1B,IL6,ITGAL,MMP9,MSR1,PTGS2,TNF,TRAF1	ESR1,Histone h3,JUN,NFKBIA,NFkB (complex),PTGS2,RELA,RNA polymerase II,estrogen receptor
IL3		cytokine	Activated	2.051	bias	3.84e-08	BIRC3,CD14,CD40,CD69,CD80,FCGR2A,FCGR2B,IL1B,IL6,ITGAM,SPI1
TXN		enzyme		0.447		4.54e-08	C5,CD38,CD40,CYP1A1,HIF1A,ICAM1,IL1B,NFKBIA,NOS2,SELL	FOXO1,IL1B,JUN,Jnk,NFKB1,NFKBIA,NFkB (complex),RELA,RNA polymerase II,SP1,STAT3,TP53,TXN,estrogen receptor
mir-155	1.435	microRNA		-0.736	bias	4.54e-08	CSF3,FCER2,IFNG,IL1B,INPP5D,IRF8,SERPINE1,SOCS1,SPI1,TNF
TP53		transcription regulator		-0.252		4.55e-08	ADA,AREG/AREGB,ATF3,BCL2L11,BCL3,BHLHE40,BIRC3,BUB1,CASP4,CCNB1IP1,CDK1,CDKN3,CSF3R,CXCL1,DUSP5,F5,FASLG,FOSL1,GADD45A,GDF15,GLIPR1,HIF1A,HMOX1,IL1A,IL2RA,IL6,ISG15,JUNB,KIAA0101,KRT15,KRT8,LIF,ME2,MMP3,MMP9,MOS,NDUFA4L2,NFKBIA,NOS2,OAS1,PDE4B,PFKFB3,PHKG1,PLAUR,PLK1,RRM2,SELP,SERPINE1,SH2D1A,SLC2A1,TGFB1,TNFRSF1B,TNFRSF9,UBE2C,VCAN,ZAP70	Ap1,CDKN1A,EP300,FOXO1,JUN,Jnk,MYC,NFKBIA,NFkB (complex),RELA,RNA polymerase II,SMARCA4,SP1,TP53,estrogen receptor
P2RX7		ion channel	Activated	2.779	bias	4.86e-08	CCL20,CXCL10,IL1B,IL23A,IL23R,IL6,NOS2,TNF	IL1B,JUN,NFKB1,NFkB (complex),P2RX7,RELA,STAT3
ADIPOQ		other		0.205		7.74e-08	CCL2,CXCL9,CXCR3,IFNG,IL10,IL6,MSR1,PTGS2,TIMP1	ADIPOQ,Ap1,EP300,ERK1/2,IL10,MUC1,NFKB1,NFKBIA,NFkB (complex),P38 MAPK,PGR,PPARG,RELA,SP1,STAT1,STAT3
SELPLG	1.706	other	Activated	3.317	bias	9.26e-08	BCL2A1,BST1,CCL2,CCL4,CXCL2,CXCR4,HCK,IL10,IL1B,IL4R,PLAUR
IRF3		transcription regulator	Activated	3.099	bias	9.26e-08	CCL2,CCL5,CXCL10,IFIT1,IL12A,IL6,IRF7,ISG15,MMP3,MMP9,TNF	Ap1,IRF3,JUN,MYC,NFKB1,NFkB (complex),RELA,SP1,STAT3,TNF
SYK	2.661	kinase	Activated	2.027	bias	9.75e-08	CCL2,CCL5,CD69,CXCL10,FOSL1,IL6,TNF	Ap1,EP300,MUC1,NFKB1,NFKBIA,NFkB (complex),P38 MAPK,PPARG,RELA,RELB,SP1,STAT3,SYK
ULBP1	1.675	transmembrane receptor	Activated	2.449	bias	1.22e-07	CCL4,CD69,IFNG,IL2RA,TNF,TNFRSF9
IL37		cytokine	Inhibited	-2.408	bias	1.22e-07	CSF3,IFNG,IL1A,IL1B,IL6,TNF
TP63		transcription regulator	Activated	2.883	bias	1.4e-07	ADA,ADM,BCL2L11,BHLHE40,CDK1,CSTA,GADD45A,GPX2,HAS3,HMGA2,IL1B,IL6,ITGA4,KRT1,KRT6A,LIN28A,LYN,MMP13,RAC2,S100A8,SPRR3,TGFB1,TNC
HIF1A	2.290	transcription regulator	Activated	3.489	bias	1.62e-07	ADM,ANGPTL4,CA9,CORO1A,CXCR4,EGLN3,ENO1,FHL2,GADD45B,GAPDH,GJA1,HIF1A,ITGA5,ITGB2,KIAA1199,LOX,MMP9,PFKFB3,PLAC8,PTGS2,SERPINE1,SLC2A1,TGFB1,TLR2,TLR6
MAPK1		kinase	Inhibited	-3.297		2.02e-07	ADAM12,CCL5,CD84,HDC,IFI44,IFIT1,IFIT3,IFITM1,IRF7,ISG15,ISG20,KRT17,OAS1,OAS2,OAS3,OASL,PLSCR1,PRSS12,PSMB8,PTGS2,SAMHD1,SECTM1,SP110,STAT1,TNF,USP18
SOCS1	1.350	other	Inhibited	-2.959	bias	2.06e-07	CCNE1,CXCL10,CXCL2,IFIT1,IRF1,IRF7,ISG15,ISG20,OAS1,OAS2,SOCS1	JUN,NFKBIA,NFkB (complex),RELA,RNA polymerase II,SOCS1,STAT1,STAT2,estrogen receptor
IL6	6.034	cytokine	Activated	3.574	bias	2.07e-07	ARG1,CCL2,CCNE1,CD163,FGA,FGG,HP,JUNB,KLK3,LBP,MMP10,MMP8,NFKBIA,NOS2,PTGS2,SAA1,SERPINA3,TGFB1,TIMP1,TNF	Ap1,ERK1/2,IL6,NFKB1,NFKBIA,NFkB (complex),PGR,PPARG,RELA,RNA polymerase II,STAT1,STAT3
IKBKB		kinase	Activated	2.795	bias	2.21e-07	CCL2,CCL4,ICAM1,IL17C,IL1B,IL6,SELE,TNF	Ap1,IKBKB,JUN,MUC1,NFKB1,NFKBIA,NFkB (complex),RELA,RNA polymerase II,STAT3,estrogen receptor
SOCS3	2.397	phosphatase	Inhibited	-2.619	bias	2.21e-07	CXCL10,IFIT1,IL12B,IL6,ISG20,OAS1,OAS2,TNF	MUC1,NFKB1,NFKBIA,NFkB (complex),RELA,SOCS3,STAT1,STAT2,STAT3
PLG		peptidase	Activated	2.610	bias	2.56e-07	CCL2,CD40,IL1A,IL1B,IL6,PTGS2,TNF	Ap1,EP300,ERK1/2,JUN,MAPK14,MYC,NFKB1,NFKBIA,NFkB (complex),P38 MAPK,PGR,PLG,PPARG,RELA,SP1
IL24	7.802	cytokine		1.912	bias	2.56e-07	FOXP3,GADD45A,IFNG,IL12A,IL12B,IL23A,IL27	IFNG,IL24,IRF1,NFkB (complex),RELA,STAT1,STAT3
Ap1		complex	Activated	2.573	bias	2.99e-07	C3AR1,FOSL1,IL12B,IL1A,IL23A,IL6,MMP1,MMP9,MT-CO2,SERPINE1,TNF
F7	2.850	peptidase	Activated	3.111	bias	3.09e-07	CXCL2,FOSL1,GADD45A,HBEGF,IL1B,LIF,MMP13,PLAUR,PTGER2,ZFP36
JAK3		kinase		-0.678		3.56e-07	CD274,IL10,IL12B,IL6,TNF	GSK3B,JAK3,MUC1,NFKB1,NFkB (complex),RELA,STAT1,STAT3
DDX58		enzyme	Activated	2.744	bias	4.23e-07	CXCL10,IFIT1,IL6,ISG15,PTGS2,SOCS1,SOCS3,TNF	DDX58,IRF3,JUN,MUC1,NFKBIA,NFkB (complex),RELA,RNA polymerase II,STAT3,estrogen receptor
IKBKE		kinase		1.600	bias	4.23e-07	BIRC3,IFIT1,IL1A,IL6,IRF7,MMP9,NFKBIA,PTGS2	CHUK,IKBKE,IRF3,JUN,MUC1,NFKB1,NFKBIA,NFkB (complex),RELA,RNA polymerase II,STAT3,estrogen receptor
CLEC7A	4.436	transmembrane receptor	Activated	2.409	bias	4.66e-07	IL10,IL12A,IL12B,IL1B,IL23A,IL6	Ap1,CLEC7A,IL18,MUC1,NFKB1,NFkB (complex),RELA,RELB,STAT3
IL25		cytokine		-1.860		4.66e-07	CCL2,IL12A,IL12B,IL1B,IL6,TNF	Ap1,EP300,FOXO1,IL25,JUN,Jnk,NFKBIA,NFkB (complex),P38 MAPK,PPARG,RELA,RNA polymerase II,SP1,TP53,estrogen receptor
IL5		cytokine	Activated	3.592	bias	5.84e-07	CCL2,CCR1,CD69,CSF2RB,CTSC,FAM65B,FCGR2B,GK,IER3,IL2RA,LTB,NFE2,UPP1
CCL5	2.038	cytokine	Activated	3.450	bias	6.32e-07	C5AR1,CCL2,CCL4,CCR1,CD163,CD44,IL1B,IL6,MMP19,MMP9,OLR1,PLAUR	CCL5,IL4,STAT1,STAT3,STAT6
HMGB1		transcription regulator	Activated	2.154	bias	6.57e-07	CCL2,CD40,CD80,FGL1,ICAM1,IFIT1,IL6,MRC1,TNF	Ap1,EP300,ERK1/2,FOXO1,HMGB1,JUN,Jnk,MAPK14,NFKBIA,NFkB (complex),P38 MAPK,PGR,PPARG,RELA,RNA polymerase II,SP1,TP53,estrogen receptor
SMARCA4		transcription regulator				7.37e-07	A2M,CCL2,CCR1,CCR2,CD44,COTL1,CXCR6,FBLIM1,FHL2,GADD45A,GAPDH,HCST,IFIT1,IFITM1,IRF1,ITGA5,KLK3,KRT15,KRT18,MMP1,MT1H,MXD1,PLS1,SPP1,TREM2
TLR8	1.751	transmembrane receptor	Activated	2.765	bias	7.62e-07	CCR7,CD40,IL12A,IL12B,IL1B,IL27,IL6,TNF	Ap1,EP300,ERK1/2,IKBKB,JUN,MUC1,NFKBIA,NFkB (complex),P38 MAPK,PGR,PPARG,RELA,RNA polymerase II,SP1,STAT3,TLR8,estrogen receptor
CREBBP		transcription regulator				8.4e-07	CXCL10,CXCL9,FGL1,FUT7,HAS2,INPP5D,IRF1,NR4A3,PTGS2,TLR2,TNF
SP3		transcription regulator				8.81e-07	ALOX15B,ATF3,CBS,CCL20,CHI3L1,CYP7B1,FOSL1,GDF15,HAS2,IL10,KRT16,NCF2,PLAUR,PROCR,PTGS2,STAT1,TNFSF14
COL18A1		other	Inhibited	-3.357	bias	9.52e-07	CCL2,CHGA,F10,F7,HIF1A,ICAM1,IL6,ITGB2,JUNB,MMP1,NOS2,PTGS2,SELP,SERPINE1,STAT1	COL18A1,FOXO1,JUN,Jnk,MUC1,NFkB (complex),RELA,SP1,STAT3,TP53
Igm		complex		-1.105		1.01e-06	BCL2A1,BCL2L11,CD44,FCGR2B,PTAFR,SAMSN1,TNF,TNFRSF13B,TNFRSF14,TRAF1
Fcer1		complex	Activated	2.936	bias	1.03e-06	CCL2,CCL4,IL1B,IL1RN,IL6,INHBA,KMO,TNF,TNFRSF9	Ap1,EP300,ERK1/2,FOXO1,Fcer1,JUN,Jnk,NFKB1,NFKBIA,NFkB (complex),P38 MAPK,PGR,PPARG,RELA,SP1,STAT3,TNF,TP53
APP		other	Activated	2.763	bias	1.31e-06	CCL20,IL1B,IL6,NOS2,PTGS2,TNF,TNFAIP2,TUBB3	APP,JUN,NFKBIA,NFkB (complex),RELA,RELB,RNA polymerase II,SMPD2,SYK,estrogen receptor
NAMPT		cytokine	Activated	2.319	bias	1.31e-06	CCL20,CXCL10,IL6,MMP1,MMP3,MMP9,NELL2,TNF	JUN,NAMPT,NFKB1,NFKBIA,NFkB (complex),RELA,RNA polymerase II,SIRT1,STAT1,STAT3,TP53,estrogen receptor
Nr1h		group	Inhibited	-2.019		1.31e-06	CCL5,CCR7,CSF3,CXCL1,IL6,PTGS2,TLR4,TNF
TNFSF14	3.491	cytokine	Activated	2.400	bias	1.34e-06	BIRC3,CD40,ICAM1,IL6,MMP9,TNF	Ap1,JUN,MAPK8,NFKB1,NFKBIA,NFkB (complex),RELA,RNA polymerase II,TNFSF14,estrogen receptor
ITGB2	1.953	transmembrane receptor		1.664	bias	1.34e-06	CCL4,CD69,ITGA4,ITGAL,RAC2,TNF
mir-146		microRNA	Inhibited	-2.425	bias	1.34e-06	CCL2,CCL7,CXCL10,IL1B,IL6,TNF
CD46		other	Inhibited	-2.449	bias	1.34e-06	CD69,FOXP3,GZMB,IFNG,IL10,IL2RA
CEBPE		transcription regulator				1.34e-06	ALOX5AP,CSF3R,F7,ITGAM,LTF,TLR9
TYK2		kinase				1.34e-06	C5AR1,CD274,IFNG,IL17F,PDCD1LG2,SOCS3	NFKB1,RELA,STAT1,STAT3,TYK2
Cg		complex	Activated	3.325	bias	1.65e-06	CCL2,FASLG,G0S2,HAS2,HMGA2,IL11,IL13RA2,IL33,ITGA4,MMP1,PFKFB3,PLAUR,PTGS2,PTX3,STC1,STEAP1,TFPI2,UPP1	Cg,JUN,NFKBIA,NFkB (complex),RELA,RNA polymerase II,estrogen receptor
PPRC1		transcription regulator	Activated	3.414	bias	1.9e-06	ALOX5AP,CCL20,DEFB103A/DEFB103B,DUSP5,GDF15,GK,IL13RA2,IL1A,LCN2,NFKBIZ,OLAH,PTGS2
Cdk		group	Activated	2.213	bias	2.04e-06	CCL2,CCL5,CXCL10,CXCL2,IL6
FPR2	6.050	G-protein coupled receptor		0.351		2.04e-06	CCL2,CCR5,IL10,IL12A,IL6
TNFRSF18		transmembrane receptor	Inhibited	-2.236	bias	2.04e-06	CCL2,ICAM1,IL6,MMP9,TNF	JUN,NFKBIA,NFkB (complex),RELA,RNA polymerase II,TNFRSF18,estrogen receptor
TNFRSF12A		transmembrane receptor				2.04e-06	CCL2,CCL5,IL6,MMP1,MMP3
TSLP		cytokine	Activated	2.600	bias	2.32e-06	CD40,CD80,IL10,IL12B,IL2RA,IL6,TNFSF4	Ap1,EP300,FOXO1,JUN,Jnk,NFKB1,NFkB (complex),P38 MAPK,PPARG,RELA,SP1,STAT1,STAT3,TP53,TSLP
IL12B	2.234	cytokine	Activated	2.575	bias	2.32e-06	DUSP5,EOMES,GZMB,IFNG,INPP5D,PIK3AP1,TNF
SPHK1		kinase		1.211		2.32e-06	CCL5,IFNG,IL1B,IL6,PTGS2,SERPINE1,TNF	Ap1,ERK1/2,FOXO1,GSK3B,IKBKB,JUN,Jnk,NFKB1,NFKBIA,NFkB (complex),PGR,PPARG,RELA,SP1,SPHK1,STAT1,STAT3,TP53
AHR		ligand-dependent nuclear receptor		1.179	bias	2.35e-06	AREG/AREGB,CCL5,CYP1A1,IFNG,IL1B,IL22,IL6,PTGS2,SAA1	AHR,Ap1,ERK1/2,ESR1,HDAC1,JUN,MUC1,NFKBIA,NFkB (complex),PGR,PPARG,RELA,RNA polymerase II,STAT3,estrogen receptor
FOXO1		transcription regulator	Activated	3.406	bias	2.91e-06	BCL2L11,CCNB2,CDK1,CXCL10,GADD45A,GADD45B,IER3,IL6,MMP1,MMP3,MMP9,TGFB1,TNF,WNT16	CDKN1A,FOXO1,NFkB (complex),SMARCA4,TP53
MAVS		other	Activated	2.446	bias	3.2e-06	CXCL10,IFIT1,ISG15,RSAD2,SOCS1,SOCS3	DDX58,IRF3,JUN,MAVS,NFkB (complex),RELA,TRAF3
TLR5		transmembrane receptor	Activated	2.387	bias	3.2e-06	ATF3,CCL20,IL10,IL12B,IL6,TNF	Ap1,Creb,EP300,JUN,MAPK14,NFKBIA,NFkB (complex),P38 MAPK,PI3K (complex),PPARG,RELA,RNA polymerase II,SP1,STAT3,TLR5,estrogen receptor
TRAF3		enzyme		-1.633	bias	3.2e-06	BIRC3,CXCL10,ISG15,NFKBIA,NFKBIE,TNFAIP3	JUN,MUC1,NFKBIA,NFkB (complex),RELA,RNA polymerase II,STAT3,TRAF3,estrogen receptor
STAT2		transcription regulator				4.16e-06	IFITM1,IL12A,IRF1,ISG15,OAS1,OAS2,RSAD2	STAT1,STAT2
EPAS1		transcription regulator		1.982	bias	4.82e-06	ADM,ANGPTL4,AREG/AREGB,CA9,CORO1A,EGLN3,ENO1,GJA1,KIAA1199,LOX,PFKFB3,SERPINE1,SLC2A1
S100A6		transporter	Inhibited	-2.333		4.9e-06	ATF3,CCL20,CDKN3,CXCL2,DHRS9,INHBA,SELE,STC1,TNFAIP3
ERBB2		kinase	Activated	3.713	bias	5.56e-06	ANGPTL4,BCL3,BHLHE40,BUB1,CCNB2,CCNE1,CDK1,CDKN3,CENPE,FSCN1,HIF1A,IFNG,ITGA5,JUNB,KLK3,LAMC2,LCN2,PGK1,PIK3CD,PLAUR,RAB31,SERPINE1,TNF	Ap1,ERBB2,JUN,MYC,NFkB (complex),SP1
FANCC		other				6.33e-06	CYP7B1,GDF15,GSAP,IFI44L,IL1B,OAS1,PHLDA2,PTGS2,PTPRC,PTX3,TNF,TNFSF4	FANCC,JUN,NFKBIA,NFkB (complex),RELA,RNA polymerase II,estrogen receptor
NCR3		transmembrane receptor	Activated	2.216	bias	6.85e-06	CCL4,CCL5,CD3E,IFNG,TNF	NCR3,NFKBIA,RELA,RELB,SYK
U1 snRNP		complex	Activated	2.186	bias	6.85e-06	CCL4,CCL5,IFNG,LY9,TNF
SAA		group	Activated	2.178	bias	6.85e-06	ICAM1,IL12B,IL23A,MMP1,MMP13	Ap1,EP300,ERK1/2,JUN,MUC1,NFKBIA,NFkB (complex),P38 MAPK,PGR,PPARG,RELA,RNA polymerase II,SAA,SP1,STAT3,estrogen receptor
CCL2	2.610	cytokine	Activated	2.175	bias	6.85e-06	ICAM1,IL1A,IL6,MMP1,TIMP1	Ap1,CCL2,ERK1/2,NFKBIA,PGR,PPARG,RELA
S100A9	7.075	other		1.962	bias	6.85e-06	IL1B,IL6,MMP1,S100A9,TNF
Iga		complex		-1.145	bias	6.85e-06	CXCL10,FCGR1A,FCGR2B,IL12A,IL12B
FASN		enzyme		-1.342	bias	6.85e-06	IL10,IL12B,IL6,PTGS2,TNF	FASN,JUN,NFKBIA,NFkB (complex),RELA,RNA polymerase II,SMPD2,estrogen receptor
LILRB4		other	Inhibited	-2.176	bias	6.85e-06	CXCL10,IFNG,IL1A,IL1B,IL6	Ap1,EP300,IKBKB,LILRB4,NFKB1,NFKBIA,NFkB (complex),P38 MAPK,PPARG,RELA,SP1
OSM	5.495	cytokine		1.989	bias	6.9e-06	CCL2,HIF1A,IL1B,IL6,LBP,OSMR,SELP,SOCS3,TNF	Ap1,ERK1/2,FOXO1,JAK3,JUN,Jnk,NFKB1,NFKBIA,NFkB (complex),OSM,PGR,PPARG,RAF1,RELA,SP1,STAT1,STAT3,TP53
SMPD2		enzyme		1.982	bias	6.95e-06	IL1B,IL6,NOS2,TNF	Ap1,ERK1/2,JUN,NFKBIA,NFkB (complex),PGR,PPARG,RELA,RNA polymerase II,SMPD2,estrogen receptor
CD163	1.432	transmembrane receptor		1.969	bias	6.95e-06	HMOX1,IL1B,IL6,TNF	CD163,IL10,NFKB1,NFkB (complex),RELA,STAT1,STAT3
ULBP2		transmembrane receptor		1.067	bias	6.95e-06	CCL4,IFNG,KLRC4-KLRK1/KLRK1,TNF
KLRC4-KLRK1/KLRK1	2.086	transmembrane receptor		0.864	bias	6.95e-06	FASLG,IFNG,TNF,TNFSF4
TAF4B		transcription regulator				6.95e-06	FASLG,IER3,NFKBIA,TNFAIP3
SPP1	3.328	cytokine		0.180		7.07e-06	BCL2L11,CCL4,CD44,HAS2,IFNG,IL12B,IL1A	Ap1,ERK1/2,FOXO1,IL10,JUN,Jnk,MUC1,NFKB1,NFKBIA,NFkB (complex),PGR,PPARG,RELA,RNA polymerase II,SP1,SPP1,STAT1,STAT3,TP53,estrogen receptor
NFKBIA	1.107	transcription regulator				7.07e-06	ANKRD1,ICAM1,IL1B,IL6,MMP9,PTGS2,TNF	JUN,MUC1,NFKB1,NFKBIA,NFkB (complex),RELA,RNA polymerase II,STAT3,estrogen receptor
EGFR		kinase	Activated	2.597	bias	9.79e-06	BCL2L11,CHI3L1,DEFB103A/DEFB103B,GZMB,HDC,ICAM1,KLK3,KRT17,LCN2,NOS2,PTGES,PTGS2	Ap1,Creb,EGFR,EP300,ERK,FOXO1,JUN,Jnk,NFKB1,NFKBIA,NFkB (complex),PPARG,RELA,RNA polymerase II,SP1,STAT1,STAT3,TP53,estrogen receptor
FOXO3		transcription regulator	Activated	2.944	bias	1.01e-05	BCL2L11,CXCL10,FASLG,GADD45A,GADD45B,IER3,IL6,MMP13,MMP9,NFKBIA,TNF	FOXO3,JUN,MYC,NFKBIA,NFkB (complex),RELA,RNA polymerase II,TP53,estrogen receptor
FOSL1	1.723	transcription regulator	Activated	2.186	bias	1.15e-05	IL6,MMP1,MMP10,MMP13,MMP9,PLAUR,SERPINE1	Ap1,FOSL1
Gsk3		group		0.478		1.15e-05	GDF15,IL10,IL12B,IL1B,NOS2,TNF,TNFAIP3	GSK3B,Gsk3,MUC1,NFkB (complex),RELA,STAT1,STAT3
JUND		transcription regulator				1.15e-05	FOSL1,FTH1,HMOX1,MMP13,MMP9,NCF2,NOS2
EP300		transcription regulator				1.21e-05	CCL2,CCNE1,FASLG,ITGB2,KLK3,MMP1,MYOG,PLA2G7,PTGS2,TLR2,TNF,UBE2C	EP300,ESR1,Histone h3,MUC1,MYC,NFkB (complex),RELA,RNA polymerase II,STAT3
SATB1		transcription regulator		-0.558		1.26e-05	CD69,CYBB,EVI2A,F5,FAM65B,GADD45B,GLRX,GPR18,IKZF1,IL18RAP,IRF7,IRF8,PTGS2,RGS1,SELL,SPI1
TLR1	3.236	transmembrane receptor	Activated	2.412	bias	1.29e-05	CSF2RA,IL12B,IL1B,IL6,TNF,TNFAIP3	Ap1,EP300,FOXO1,JUN,Jnk,MUC1,NFKB1,NFKBIA,NFkB (complex),P38 MAPK,PPARG,RELA,RNA polymerase II,SP1,STAT3,TLR1,TLR2,TP53,estrogen receptor
RORC	-1.110	ligand-dependent nuclear receptor		0.937	bias	1.29e-05	FOXP3,IFNG,IL1B,IL22,IL6,TNF
NLRP12		other	Inhibited	-2.172	bias	1.75e-05	CXCL6,CXCR4,IL1B,IL6,TNF	JUN,NFKBIA,NFkB (complex),NLRP12,RELA,RNA polymerase II,estrogen receptor
ELF1		transcription regulator				1.75e-05	FCER1G,FES,IL2RA,NCF2,TLR9
Tlr		group	Activated	2.574	bias	1.8e-05	CCL2,IFNG,IL10,IL6,SOCS1,SOCS3,TNF	IL10,IL12 (complex),JUN,MUC1,NFKB1,NFKBIA,NFkB (complex),RELA,RNA polymerase II,STAT1,STAT3,TNF,Tlr,estrogen receptor
NPC2		other				1.8e-05	PTGDS,PTGER2,PTGES,PTGS2,STAT1,STAT4,TLR4
MAPK14		kinase	Activated	2.414	bias	2.29e-05	CCL2,CD40,IL10,MMP13,PTGS2,TNF	IL6,JUN,MAPK14,MUC1,NFKB1,NFKBIA,NFkB (complex),RELA,RNA polymerase II,STAT3,TNF,estrogen receptor
CSF3	6.593	cytokine	Activated	2.412	bias	2.29e-05	BIRC3,CD177,FPR1,IL6,PROK2,SOCS3
IFNAR2		transmembrane receptor		1.408	bias	2.29e-05	ISG15,KLRC4-KLRK1/KLRK1,PSMB8,UBA7,UBD,USP18
IL22	7.174	cytokine		0.928		2.29e-05	HP,IFNG,KRT1,NOS2,SAA1,SERPINA3
IFNB1		cytokine	Activated	2.208	bias	2.33e-05	IFIT1,IFIT3,IL10,IL24,IL27,IRF1,MMP9,OAS2,STAT1	IFNB1,STAT1,STAT2
MMP2		peptidase		1.818		2.72e-05	CD44,CSF2RB,IL1RN,IL2RG,IL4R,SOCS1,TGFB1	IL10,JUN,MMP2,NFKB1,NFkB (complex),RELA,STAT1,STAT3,TNF
PRKCD		kinase	Activated	2.791	bias	3.05e-05	BIRC3,ICAM1,IL1B,ITGAM,MMP13,MMP9,NFKBIA,SERPINE1,TLR2	Ap1,EP300,FOXO1,IL8,JUN,Jnk,MUC1,NFKB1,NFKBIA,NFkB (complex),P38 MAPK,PPARG,PRKCD,RELA,SP1,STAT3,TP53
PGF	2.031	growth factor		1.997	bias	3.33e-05	CCL2,CCL4,IL1B,TNF	Ap1,ERK1/2,NFKBIA,PGF,PGR,PPARG,RELA
KDM3A		transcription regulator		1.982	bias	3.33e-05	ADM,GDF15,HMOX1,SERPINE1
ITGAL	2.608	transmembrane receptor		1.932	bias	3.33e-05	CD69,ITGA4,ITGAL,ITGB2
NCR1	1.804	transmembrane receptor		1.821	bias	3.33e-05	CD3E,IFNG,NCR1,TNF
LBP	1.128	transporter		1.131	bias	3.33e-05	CXCL10,CXCR2,IFIT1,TNF	CD14,IRF3,JUN,LBP,NFkB (complex),STAT1
CD5		transmembrane receptor		0.882	bias	3.33e-05	IL10,IL17F,IL23R,RORC
PSMD4		other		0.000	bias	3.33e-05	A2M,CD14,CD69,MARCO
ANG		enzyme				3.33e-05	CCL5,CXCL10,CXCL9,IL6
FCGR2A	2.097	transmembrane receptor	Activated	2.204	bias	3.77e-05	IL10,IL1B,IL23A,IL6,TNF	CASP1,FCGR2A,NFKBIA,NFkB (complex),RELA,RELB,SYK
IL7		cytokine		1.400	bias	3.77e-05	IFNG,IL2RA,MMP13,SELL,SLC2A1
NOD2	1.736	other				3.77e-05	BCL2A1,CCL2,IL10,IL1B,TNF	IL1B,IRF3,JUN,NFKB1,NFKBIA,NFkB (complex),NOD2,RELA,RNA polymerase II,STAT3,estrogen receptor
MAP2K1/2		group		1.991	bias	3.96e-05	ATF3,BCL2L11,CDK1,CHI3L1,FOSL1,IL1B,MMP9,TGFB1,TNF	Ap1,FOXO3,IKBKB,JUN,MAP2K1/2,MYC,NFKBIA,NFkB (complex),RELA,TP53
Hsp27		group	Activated	2.412	bias	4e-05	CD14,CD163,CD274,IL10,IL6,KLK3,PTGS2	AHR,Ap1,EP300,ESR1,HDAC1,Hsp27,IL6,NFKB1,NFkB (complex),P38 MAPK,PPARG,RAF1,RELA,RNA polymerase II,SP1,STAT3
NFATC2		transcription regulator		1.067	bias	4e-05	CTLA4,FASLG,FOXP3,IL22,PTGS2,S100A3,TNF
CEBPD		transcription regulator				4e-05	ALOX5AP,CSF3R,IL1B,IL6,ITGAM,TLR8,TLR9
BRCA1		transcription regulator		-1.456		4.03e-05	AREG/AREGB,CCL5,CCNB2,CYP1A1,GADD45A,GDF15,KLK3,KRT17,PLK1,TNF	AHR,BRCA1,ESR1,HDAC1,JUN,NFKBIA,NFkB (complex),RELA,RNA polymerase II,estrogen receptor
HIC1		transcription regulator		-0.724		4.54e-05	CA12,CXCL14,CYP7B1,FHL2,INHBA,LCN2,LIF,LRP8,MMP12,SLC7A11,SPP1,SRGN
ESR1		ligand-dependent nuclear receptor		-1.386		4.59e-05	CCL2,CCL20,CCL4,CCNE1,CD69,CXCL3,CYP1A1,ENO1,GJB2,IER3,IL1A,IL2RA,IL6,ISG20,KLK3,KLRC4-KLRK1/KLRK1,LTB,MMP1,PTGS2,PTX3,SERPINE1,SOST,TNF,TNFAIP2,TNFAIP3,TNFAIP6	AHR,Ap1,Creb,ERK1/2,ESR1,HDAC1,JUN,NFKB1,NFKBIA,NFkB (complex),PGR,PPARG,Pkc(s),RELA,RNA polymerase II,estrogen receptor
IL33	1.379	cytokine		1.620	bias	5.73e-05	IFNG,IL1B,IL1RL1,IL6,ITGAM,MSR1,TNF	Ap1,EP300,ERK1/2,FOXO1,IL33,IL4,JUN,Jnk,NFKBIA,NFkB (complex),P38 MAPK,PGR,PPARG,RELA,RNA polymerase II,SP1,STAT1,STAT3,STAT6,TP53,estrogen receptor
USF1		transcription regulator				6.48e-05	APLN,CBS,CD2,CHI3L1,MC1R,PIGR,RORC,SERPINE1,SPP1
TRAF6		enzyme	Activated	2.236	bias	7.22e-05	CCL2,CD274,IL10,IL19,IL6	Ap1,EP300,ERK1/2,FOXO1,JUN,Jnk,MAPK14,MUC1,NFKBIA,NFkB (complex),P38 MAPK,PGR,PPARG,RELA,SP1,STAT3,TP53,TRAF6
LIPG		enzyme		1.543	bias	7.22e-05	CCL2,IL1B,IL6,MSR1,TNF	Ap1,LDL,LIPG,NFkB (complex)
IL23		complex		1.069	bias	7.22e-05	CCL20,IFNG,IL10,IL17F,RORC
LILRA2		other		0.555		7.22e-05	CD40,IL10,IL6,MRC1,TNF
ADAM15		peptidase		-1.558	bias	7.22e-05	CCL5,CD44,IFNG,IL6,TNF
HGF		growth factor		0.415		8.58e-05	BIRC3,CA9,CCL2,CCL5,CD40,ELF3,FASLG,ISG15,KRT17,PGAM1,PGK1,PLAUR,PTGS2,S100A9,TNFAIP2	HGF,JUN,MUC1,NFKBIA,NFkB (complex),RELA,RNA polymerase II,STAT3,estrogen receptor
CDK9		kinase	Activated	2.423	bias	9.34e-05	CCL5,CXCL2,FGG,IL6,NFKBIA,TNFAIP3	CDK9,RNA polymerase II
TAC1		other	Activated	2.000	bias	9.59e-05	IFNG,IL1B,IL6,TNF
IFN type 1		group		-0.391		9.59e-05	IFIT1,IFNG,ISG15,STAT1	IFN type 1,IFNG,IRF1,NFkB (complex),RELA,STAT1,STAT3
TSC22D3		transcription regulator		-1.091		9.59e-05	BCL2L11,CCL5,CD80,TLR2
HLA-DQ		complex	Inhibited	-2.000	bias	9.59e-05	IL10,IL1B,IL6,TNF	HLA-DQ,MAPK14,NFkB (complex),RELA
ETS		group				9.59e-05	C3AR1,CHI3L1,ICAM1,LTB
PIK3CA		kinase				9.59e-05	CD14,IL12B,IL19,NOS2	GSK3B,NFkB (complex),PIK3CA,RELA,STAT1,STAT3
S100A8	7.383	other				9.59e-05	IL1B,IL6,S100A8,TNF
RNA polymerase II		complex				0.000112	CA12,CXCL2,ENO1,FGG,GADD45A,GAPDH,GDF15,HAS2,HCST,ICAM1,IL1RN,JUNB,NFKBIA,PTGS2,TGFB1,TNF
MIF		cytokine	Activated	2.199	bias	0.000127	GZMB,IL1B,MMP1,MMP3,TIMP1	Ap1,ERK1/2,FOXO1,JUN,Jnk,MIF,NFKBIA,NFkB (complex),PGR,PPARG,RELA,SP1,TP53
LPL		enzyme		1.603	bias	0.000127	CCL2,IL1B,IL6,MSR1,TNF	Ap1,LDL,LPL,NFkB (complex)
BSG		transporter		1.471	bias	0.000127	BCL2L11,MMP1,MMP3,MMP9,TNF	Akt,Ap1,BSG,ERK1/2,NFKBIA,NFkB (complex),PGR,PPARG,RELA
IRF1	2.291	transcription regulator				0.000127	CCL2,CXCL10,CYBB,FPR2,IL12A,IL27,PSMB8,SOCS1,SPI1
IL17D		other				0.000136	CXCL10,LBP,SOCS3
Ifn		group				0.000136	OAS2,OAS3,STAT1	Ifn,STAT1
CASP1		peptidase				0.000136	IFNG,IL1B,IL6	Ap1,CASP1,IFNG,IL18,IL1B,IRF1,JUN,NFKB1,NFKBIA,NFkB (complex),RELA,RNA polymerase II,STAT1,STAT3,estrogen receptor
PELI1		enzyme				0.000136	IFNG,IL6,NOS2	JUN,NFKBIA,NFkB (complex),PELI1,RELA,RNA polymerase II,estrogen receptor
THBD		transmembrane receptor				0.000136	IL1B,IL6,TNF	Ap1,ERK1/2,NFKB1,NFKBIA,NFkB (complex),PGR,PPARG,RELA,THBD
PIAS3		transcription regulator				0.000136	FGG,FTH1,HP
CD69	1.511	transmembrane receptor				0.000136	S100A9,TGFB1,TNF
CD3E	1.125	transmembrane receptor				0.000136	CD69,IL10,PTGS2	CD3,CD3E,NFATC2,NFkB (complex),RELA,SP1,STAT3
PTPRC	2.270	phosphatase				0.000136	CXCR1,CXCR2,FASLG
SMAD6		transcription regulator				0.000136	IFNG,IL6,NOS2	JUN,NFKBIA,NFkB (complex),RELA,RNA polymerase II,SMAD6,estrogen receptor
JAK1		kinase		1.455	bias	0.000138	CCL2,CD40,IL19,IRF1,OSMR,STAT1	JAK1,NFKB1,RELA,STAT1,STAT3
EGF		growth factor	Activated	2.593	bias	0.000162	ALOX15,AREG/AREGB,DUSP5,HIF1A,MMP10,MMP9,MT-CO2,PTGS2,SERPINE1,TFPI2	Akt,Ap1,Creb,EGF,ERK,JUN,MAPK8,NFKBIA,NFkB (complex),PPARG,PRKCA,RELA,STAT1
UXT		other		-0.142	bias	0.000165	BUB1,CTLA4,F5,IL2RA,KLK3,KRT18,NFKBIA,TNFAIP3
JAK2		kinase		1.698	bias	0.000198	CYBB,ICAM1,IL19,LYN,PTGS2,RBP1	Ap1,EP300,FOXO1,JAK2,JUN,Jnk,NFkB (complex),P38 MAPK,PPARG,RELA,SP1,TP53
BRAF		enzyme				0.000198	BCL2L11,BIRC3,CDK1,HIF1A,MMP1,MMP9	BRAF,MUC1,NFkB (complex),RELA,STAT3
TBK1		kinase	Activated	2.200	bias	0.000208	CCL5,CXCL10,IFIT1,IL6,IRF7	IRF3,JUN,NFKBIA,NFkB (complex),RELA,RNA polymerase II,TBK1,estrogen receptor
ICAM1	1.088	transmembrane receptor	Activated	2.000	bias	0.000215	CD69,IFNG,ITGA4,ITGAL
TNFSF9		cytokine		1.980	bias	0.000215	CCR7,CD14,IFNG,TNF
CD274	2.270	enzyme		-1.103	bias	0.000215	IFNG,IL10,IL6,TNF
CTNNB1		transcription regulator		0.930	bias	0.000233	ALDH1A1,CCL7,CD44,CHGA,GAD1,GPX2,IFITM1,IL10,KLK3,MMP1,MSX2,NOS2,PDE4B,SAA1,SERPINA3,SLC6A2,TRAF1,VCAN	CTNNB1,TCF
Histone h3		group				0.000256	CA9,CCL2,CCNE1,CCR3,CD69,COL4A6,FASLG,GAPDH,HPSE,ICAM1,IL1A,IL1B,IL6,NCF1,NFKBIA,PTGES,STOM,TLR2,TNFSF11	AHR,ESR1,HDAC1,Histone h3,MUC1,NFkB (complex),RELA,STAT3
WISP2		growth factor	Inhibited	-2.138		0.000261	CD44,ITGA5,KRT18,KRT8,LAMC2,PROCR,SERPINE1,TGFB1
MAPK9		kinase		0.240		0.000272	BIRC3,CCL2,FOSL1,GADD45B,GAPDH,IL12B,JUNB,MARCKSL1,PARP14,PTX3	Ap1,FOXO1,JUN,Jnk,MAPK8,MAPK9,MUC1,MYC,NFkB (complex),RELA,SP1,STAT3,TP53
BCL6		transcription regulator				0.000272	CCR7,CD44,CD69,FCER2,FTH1,FUT7,IL24,SERPINE1,SYK,TNFRSF14
RELB		transcription regulator		1.087	bias	0.000277	BIRC3,CCL20,IL1B,IL6,NFKBIA,TNF	JUN,MUC1,NFKBIA,NFkB (complex),RELA,RELB,RNA polymerase II,STAT3,estrogen receptor
HDAC1		transcription regulator				0.000286	CCNB2,CCNE1,CD44,CDK1,IL6,KLK3,LCN2,MMP9,PTGS2,RRM2,SPP1	HDAC1,IL8,MUC1,NFKB1,NFkB (complex),RELA,STAT3
ICOS	2.275	transmembrane receptor		1.292	bias	0.000324	CTLA4,ICOS,IFNG,IL10,RORC	ICOS,IL4,STAT1,STAT3,STAT6
IRAK4		kinase				0.000324	IFNG,IL12B,IL1B,IL6,TNF	Ap1,FOXO1,IKBKB,IRAK4,JUN,Jnk,MYD88,NFKB1,NFKBIA,NFkB (complex),RELA,RNA polymerase II,SP1,STAT3,TP53,estrogen receptor
CREB1		transcription regulator				0.000397	FUT7,HAS2,IL2RA,MMP13,NR4A3,PTGS2,TLR9,TNF
TLR6	1.928	transmembrane receptor	Activated	2.000	bias	0.000412	ATF3,IL12B,IL6,TNF	JUN,NFKB1,NFKBIA,NFkB (complex),RELA,RNA polymerase II,TLR2,TLR6,estrogen receptor
FCER1G	2.329	transmembrane receptor		1.982	bias	0.000412	IL1B,IL1RN,IL6,TNF	FCER1G,JUN,NFKB1,NFKBIA,NFkB (complex),RELA,RELB,STAT3,SYK,TNF
LPAR1		G-protein coupled receptor		1.980	bias	0.000412	IL6,MMP9,PTGS2,S1PR3	IL8,LPAR1,RELA
RETN	-1.007	other		1.000	bias	0.000412	CCL2,IL6,RETN,TNF	Ap1,ERK1/2,IL6,NFKB1,NFKBIA,NFkB (complex),PGR,PPARG,RELA,RETN,RNA polymerase II,STAT3
PDCD4		other		-1.982	bias	0.000412	IL1B,IL6,MMP3,PTGS2	Ap1,JUN,MYC,NFkB (complex),PDCD4,SP1
ELF3	3.355	transcription regulator				0.000412	CCL20,EHF,ELF3,MMP13
MUC1		transcription regulator				0.000412	EGLN3,HIF1A,IL6,TNF	Ap1,FOXO3,IKBKB,MUC1,NFKBIA,NFkB (complex),RELA,STAT3,TP53
CD4	1.746	transmembrane receptor				0.000412	IFNG,IL10,LCK,TNF	CD4,IL4,NFKB1,RAF1,RELA,STAT1,STAT3,STAT6
PDCD1	3.097	phosphatase				0.000412	IFNG,IL10,IL6,TNF	IFNG,IL10,IL2,IRF1,NFKB1,NFkB (complex),PDCD1,RELA,STAT1,STAT3,STAT5a/b
IRF9		transcription regulator				0.000412	CXCL10,IFITM1,IL12A,OAS2
NUPR1		transcription regulator		0.938		0.000424	ADM,AREG/AREGB,ATF3,B3GNT5,BUB1,CASC5,CCNB2,CD68,CXCL3,CXCR4,DUSP5,E2F8,ERCC6L,FAM162A,FHL2,GADD45A,GBP2,GCH1,GDF15,GK,HBEGF,HIST1H3A (includes others),LIF,LMNB1,LRP8,MMP10,MMP12,MXD1,MYD88,NFIL3,NRROS,PARP9,PFKFB3,PLK1,PRELID2,PTPRJ,RAB20,SAMHD1,SERPINE1,SH2D5,SHCBP1,SLC2A1,UPP1
GSK3B		kinase		-0.110	bias	0.000425	CCL2,HIF1A,IL10,IL12B,IL6,NOS2,TNF	Ap1,ERK1/2,GSK3B,JUN,MUC1,NFKB1,NFKBIA,NFkB (complex),PGR,PPARG,RELA,RNA polymerase II,STAT1,STAT3,estrogen receptor
Lh		complex		1.420		0.000459	ACTG2,ALPL,AREG/AREGB,CASP4,CXCR4,CYP11B2,DYRK3,GJA1,GK,IL6,KRT18,MAPK6,MMP9,PGK1,PIK3CD,PTGS2,PTPRN,RAB31,RGS16,STAT1,TFPI2,TNFAIP3,UPP1
Creb		group				0.000478	AREG/AREGB,CYP11B2,FOSL1,HAS2,IER3,IL22,MMP1,PTGS2,WISP1
TRAF2		enzyme	Activated	2.213	bias	0.000482	BIRC3,CCL2,CDK1,IL6,PLK1	Ap1,FOXO1,IKBKB,JUN,Jnk,NFKBIA,NFkB (complex),RELA,RNA polymerase II,SP1,TP53,TRAF2,estrogen receptor
CDKN2A		transcription regulator		-0.371		0.000507	CCL2,IL6,MMP1,MMP3,MYL2,SERPINE1	AR,CDKN2A,ELK1
SYK/ZAP		group				0.000521	IL6,PTGS2,TIMP1	Ap1,EP300,ERK1/2,NFKBIA,P38 MAPK,PGR,PPARG,RELA,SP1,SYK/ZAP
TNIP3		other				0.000521	IL12B,IL6,TNF	JUN,NFKB1,NFKBIA,NFkB (complex),RELA,RNA polymerase II,TNIP3,estrogen receptor
SCAVENGER receptor CLASS A		group				0.000521	CCL5,IL6,TNF	APP,NFkB (complex),SCAVENGER receptor CLASS A
LCK	1.544	kinase				0.000521	IFNG,ITGAL,ITGB2
PLA2G4A		enzyme				0.000521	IL1B,IL6,PTGS2
MAPKAPK2		kinase				0.000521	ICAM1,IL6,TNF
MAP2K7		kinase				0.000521	CCL5,CXCL10,MMP3	IRF3,JUN,MAP2K7
HOXA9		transcription regulator				0.000521	CCL2,CYBB,SELE
SFN		other				0.000521	CCL5,IL6,TNF	NR3C1,SFN
PLA2G2A		enzyme				0.000521	CD44,CD69,IL6
PAPOLA		enzyme				0.000521	MT-ATP6,MT-CO3,PTGS2
RTKN		other				0.000521	BCL2A1,BIRC3,TNFAIP3	JUN,NFKBIA,NFkB (complex),RELA,RNA polymerase II,RTKN,estrogen receptor
YWHAE		other				0.000521	CCL5,IL6,TNF
IRAK2		kinase				0.000521	IL1B,NOS2,TNF	IRAK2,JUN,NFKBIA,NFkB (complex),RELA,RNA polymerase II,estrogen receptor
PRKD1		kinase				0.000521	MMP1,MMP3,PTGS2	Ap1,EP300,P38 MAPK,PPARG,PRKD1,RELA,SP1
CD47		transmembrane receptor				0.000521	IL1B,IL6,TNF	APP,CD47,NFkB (complex)
GNA15		enzyme				0.000521	CD69,IL10,IL6
USF2		transcription regulator				0.000667	APLN,CD2,CHI3L1,PIGR,RORC,SERPINE1
IFN Beta		group				0.000668	IFIT1,IFNG,IL24,MT-CO2,OAS2,SOCS1,STAT1	IFN Beta,IFNG,IRF1,NFkB (complex),RELA,STAT1,STAT3
HNRNPA2B1		other				0.000672	CA12,EDAR,ENTPD1,FSCN1,GDF15,GJA1,KIAA1199,MEST,NTS,OAS1,PCSK9,S1PR3,SLC1A1,ST8SIA4,STOM,TFPI2,VCAN
SPDEF		transcription regulator		-1.134	bias	0.000678	BIRC3,CD40,COL4A6,HIF1A,ITGA5,KLK3,PLAUR,SERPINE1,TGFB1,TNC
FSH		complex		1.204		0.000679	ACTG2,ALPL,AQP3,AREG/AREGB,CASP4,CH25H,CXCR4,DYRK3,GK,GPRC5A,IL6,ISG20,KRT18,MAPK6,MMP9,MT1H,PGK1,PIK3CD,PTGER2,PTGS2,PTPRN,RAB31,RGS16,STAT1,TFPI2,TNFAIP3,UPP1
RAC1		enzyme		1.172	bias	0.000693	ATF3,IL33,MMP1,MMP13,TGFB1	Ap1,EP300,P38 MAPK,PPARG,RAC1,RELA,SP1
STAT6		transcription regulator				0.000693	IL1RN,SERPINB3,SERPINB4,SOCS1,TNF	STAT1,STAT6
OSCAR		other	Activated	2.000	bias	0.000711	CD40,ICAM1,IL12B,ITGAM	IL1B,JUN,NFKB1,NFkB (complex),OSCAR,RELA,STAT3
NGF		growth factor		1.982	bias	0.000711	CCR7,CD40,CD80,KLK3
FAT1		other		1.974	bias	0.000711	IL1B,IL6,MMP3,PTGS2	Ap1,FAT1,JUN,MYC,NFkB (complex),SP1
PPP2CA		phosphatase		0.283		0.000711	BCL2L11,IRF1,ITGAL,NOS2	PPP2CA,STAT1
ADORA2A		G-protein coupled receptor		0.152		0.000711	CXCL10,HMOX1,IL10,NFKBIA
PTGER4		G-protein coupled receptor				0.000711	CCR7,CD44,IL6,OSM	Ap1,ERK1/2,NFKBIA,PGR,PPARG,PTGER4,RELA
TBX21		transcription regulator				0.000711	CXCR3,GZMB,IFNG,SELPLG
STAT5a/b		group		1.890	bias	0.000825	CD69,FAIM3,LCP2,PDE4B,RBP1,SLC2A3,STK17B
Pkc(s)		group		1.664	bias	0.000825	BCL2L11,CCL2,FOSL1,IL6,JUNB,NR4A3,PTGS2	Ap1,Creb,EP300,ERK,ERK1/2,MAPK14,NFKB1,NFKBIA,NFkB (complex),P38 MAPK,PGR,PPARG,Pkc(s),RELA,SP1,STAT1
SMAD4		transcription regulator	Activated	2.224	bias	0.000852	CCNE1,FSCN1,GADD45A,GADD45B,GUCY2F,HRH2,IER3,INPP5D,PILRA,PTPRC,SERPINE1,SPI1
ELK1		transcription regulator	Activated	2.236	bias	0.000966	FOSL1,MMP13,MTHFD2,SLC7A11,TLR9
TLR9	1.296	transmembrane receptor		1.253	bias	0.000966	ATF3,CXCL10,FAIM3,IL6,TNF
MAP2K1		kinase	Activated	2.379	bias	0.00101	ATF3,BCL2A1,BCL2L11,CD274,DUSP5,MMP1,MMP9	CDKN1A,MAP2K1,NFkB (complex),SMARCA4,TP53
MAPK8		kinase		0.816	bias	0.0011	BIRC3,IL12B,MMP9,PTGS2,PTX3,RBP1	Akt,Ap1,FOXO1,JUN,Jnk,MAPK8,MYC,NFKBIA,NFkB (complex),RELA,SP1,TP53
let-7	-1.515	microRNA		-1.612	bias	0.0011	FOSL1,HMGA2,IGF2BP1,MYD88,PTGS2,TLR4
HSPD1		enzyme		1.987		0.00114	ICAM1,IL6,SELE,SOCS3	HSPD1,IFNG,IL10,IRF1,JUN,NFKB1,NFKBIA,NFkB (complex),RELA,RNA polymerase II,STAT1,STAT3,estrogen receptor
SERPINA1		other		-1.000	bias	0.00114	CCL2,FCER2,IL1A,TNF	Ap1,ERK1/2,NFKBIA,PGR,PPARG,RELA,SERPINA1
TNFSF11	5.050	cytokine				0.00114	CD14,ITGAL,NFKBIA,STAT1	STAT1,TNFSF11
JAK		group				0.00125	CD40,IL12B,IL6	JAK,NFKB1,RELA,STAT1,STAT3
IFN alpha/beta		group				0.00125	IL27,TLR1,TLR2
C1q		complex				0.00125	CCL2,CD80,IFNG	C1q,IgG,NFkB (complex),STAT3
IFNL2		other				0.00125	CCR5,CD4,CXCR4
SIRT6		enzyme				0.00125	IL1A,IL6,TNF
ZC3HAV1		other				0.00125	CXCL10,IL6,TNF	IRF3,JUN,NFKBIA,NFkB (complex),RELA,RNA polymerase II,ZC3HAV1,estrogen receptor
Cebp		complex				0.00125	CSF3R,IL10,IL6
SHH		peptidase				0.00125	CD69,IFNG,IL2RA
HSPB2		other				0.00125	CCL2,ICAM1,TGFB1
ZFP36	1.302	transcription regulator				0.00125	IL12A,IL12B,PTGS2
FES	1.237	kinase				0.00125	CSF3R,ITGA4,ITGAM
ALOX15	1.163	enzyme				0.00125	ALOX15,HMOX1,NOS2
CD209		other				0.00125	CCL4,PTGS2,TNF	CD209,IL6,NFKB1,RNA polymerase II,STAT3
KLRD1		transmembrane receptor				0.00125	CD3E,NCR1,TYROBP
PTAFR	2.105	G-protein coupled receptor				0.00125	IL6,PTGS2,TNF	Ap1,EP300,ERK1/2,NFKBIA,P38 MAPK,PGR,PPARG,PTAFR,RELA,SP1
IL18RAP	4.385	transmembrane receptor				0.00125	IL1A,IL6,PTGS2
THBS1		other				0.00125	IL1B,IL6,TNF
S100A7		other				0.00125	CXCL1,IL11,IL1A
IL17F	5.126	cytokine				0.00125	CCL2,CXCL1,TGFB1	IL17F,IL1B,IL6,JUN,NFKB1,NFkB (complex),RELA,RNA polymerase II,STAT3
RBPJ		transcription regulator	Inhibited	-2.449	bias	0.00139	CD44,HAS2,IL17RA,MAPK6,MMP13,TNC
PGR		ligand-dependent nuclear receptor		1.407	bias	0.00152	ALDH1A3,AREG/AREGB,BIRC3,CCNB2,CD44,CDK1,GAL,ICAM1,IER3,MSX2,NFKBIA,PTGS2,TNC,VCAN	Ap1,CTNNB1,Creb,ERK1/2,NFKBIA,NR3C1,PGR,PPARG,RELA,TCF
ETS1		transcription regulator	Activated	2.409	bias	0.00168	B4GALT5,CCNE1,IL2RA,MMP1,MMP13,MMP9,NCF1,PHLDA2,TBXAS1,TNFSF14
IFN1@		other		1.996	bias	0.00171	IRF1,IRF7,IRF8,MYD88	IFN1@,STAT1
Focal adhesion kinase		group		1.000		0.00171	ICAM1,IL6,ITGB2,SELL	Focal adhesion kinase,IL8,RELA
SMAD7		transcription regulator		0.927		0.00171	BCL2L11,IFNG,NFKBIA,TNF
BIRC2		enzyme		0.655	bias	0.00171	BIRC3,CCNE1,CXCL1,IL6	BIRC2,JUN,MYC,NFKBIA,NFkB (complex),RELA,RNA polymerase II,TP53,TRAF2,XIAP,estrogen receptor
NFYB		transcription regulator				0.00171	CBS,CCNB2,CDK1,FTH1
PLAUR	3.591	transmembrane receptor				0.00171	C5AR1,CCL2,ITGAM,PLAUR
NFIX		transcription regulator				0.00171	ADAM12,CHI3L1,SERPINA3,SERPINE1
ETS2		transcription regulator				0.00171	IL2RA,SYK,TLR9,TNFSF14
FOXP3	1.825	transcription regulator				0.00174	CTLA4,IFNG,IL2RA,NFIL3,RGS1
WT1		transcription regulator				0.00174	AREG/AREGB,HBEGF,IL11,JUNB,MMP9
Hsp90		group	Activated	2.216	bias	0.00212	CD2,CD4,GJA1,IFNG,ITGAL,NCR1
VEGFA		growth factor	Activated	2.203	bias	0.00226	CXCL10,CXCR4,MMP12,MMP13,MMP9	Akt,Ap1,EP300,ETS1,MUC1,NFKBIA,NFkB (complex),P38 MAPK,PPARG,RELA,SP1,STAT3,VEGFA
VHL		transcription regulator		-0.469	bias	0.00226	CA12,FTH1,HIF1A,NFE2,SLC2A1
CHUK		kinase				0.00226	ICAM1,IL22,IL6,NFKBIA,PLK1	CHUK,ESR1,Histone h3,JUN,MUC1,NFKBIA,NFkB (complex),RELA,RNA polymerase II,STAT3,estrogen receptor
AR		ligand-dependent nuclear receptor		1.595	bias	0.00238	ALOX15B,AQP3,CKAP4,GDF15,IL6,KLK3,MTHFD2,PIGR,SERPINE1,SLC7A11,STAT1,TUBB3,VCAN	AR,ELK1
Hsp70		group				0.00241	IL6,KLK3,TNF	Hsp70,IL6,NFKB1,RNA polymerase II,STAT3
RARRES3		enzyme				0.00241	CCL5,CXCL10,ISG15	IRF3,JUN,RARRES3
S100A10		other				0.00241	IL6,MMP1,TNF	JUN,NFKBIA,NFkB (complex),PLG,RELA,S100A10,STAT3
PRTN3		peptidase				0.00241	CCL2,IL6,TNF	IL1B,JUN,NFKB1,NFkB (complex),PRTN3,RELA,STAT3
HAVCR2		other				0.00241	CCR5,CXCR4,TNF	HAVCR2,IFNG,IRF1,NFkB (complex),RELA,STAT1,STAT3
XIAP		enzyme				0.00241	CXCL1,IL6,TNF	JUN,MAP3K7,NFKB1,NFKBIA,NFkB (complex),RELA,RNA polymerase II,XIAP,estrogen receptor
FCER2	-1.873	transmembrane receptor				0.00241	CCL4,NOS2,TNF	FCER2,JUN,NFKB1,NFKBIA,NFkB (complex),RELA,RNA polymerase II,estrogen receptor
TRAF3IP2		other				0.00241	CXCL10,IL19,ISG15
MAP2K6		kinase				0.00241	CXCL10,CXCL9,STAT1	Ap1,EP300,MAP2K6,P38 MAPK,PPARG,RELA,SP1
MAP2K3		kinase				0.00241	CXCL10,CXCL9,STAT1	Ap1,EP300,MAP2K3,P38 MAPK,PPARG,RELA,SP1
OLR1	2.535	transmembrane receptor				0.00241	MMP1,MMP3,TGFB1	JUN,NFKBIA,NFkB (complex),OLR1,RELA,RNA polymerase II,estrogen receptor
FGFR1		kinase		1.982		0.00247	IL11,IL6,PRSS27,PTGS2
LDL		complex		1.273	bias	0.00247	CCR2,CD80,IL1B,OLR1,SERPINE1,TGFB1,TNF	FOXO1,IL10,IL1B,JUN,Jnk,LDL,NFKB1,NFKBIA,NFkB (complex),RELA,RNA polymerase II,SP1,STAT1,STAT3,TNF,TP53,estrogen receptor
PIAS1		transcription regulator				0.00247	ABCB11,CYP11B2,GADD45A,RRAD
TBP		transcription regulator				0.00259	FASLG,GAPDH,IER3,NFKBIA,TNF,TNFAIP3	NR3C1,TBP
lipoxygenase		group				0.00264	CCL2,IL10
ADRM1		other				0.00264	NFKBIA,NOS2
POPDC2		other				0.00264	IL1B,TNF
STAB1		transporter				0.00264	IL10,TNF
SARM1		transmembrane receptor				0.00264	CCL5,TNF
POLG		enzyme				0.00264	MT-CO2,MT-CO3
IL23A	2.435	cytokine				0.00264	IFNG,IL10
LAIR1	1.908	transmembrane receptor				0.00264	IFNG,TNF
SCARB1		transporter				0.00264	CCL2,TNF
CD244		transmembrane receptor				0.00264	IFNG,TNF
MSR1	3.293	transmembrane receptor				0.00264	IFIT1,ISG15
LAMA3		other				0.00264	IL1B,MMP1	Ap1,EP300,LAMA3,P38 MAPK,PPARG,RELA,SP1
ITGA4	1.019	transmembrane receptor				0.00264	ITGA4,TNF
PRKCI		kinase				0.00264	HMOX1,PTGS2
miR-511 (and other miRNAs w/seed UGUCUUU)		mature microRNA				0.00264	CD80,TLR4
ADAM12	1.777	peptidase				0.00264	JUNB,SERPINE1
PRSS2		peptidase				0.00264	MMP3,MMP8
UGDH		enzyme				0.00264	HAS1,HAS2
ICOSLG		other				0.00264	FOXP3,ICOS
PNKP		kinase				0.00264	MT-CO2,MT-CO3
CDKN2C		transcription regulator				0.00264	CCL2,MMP3
DACH1		transcription regulator				0.00264	KLK3,SERPINE1	AR,DACH1,ELK1
HP	1.532	peptidase				0.00264	CD163,HMOX1
CASP10		peptidase				0.00264	IL6,TNF
FASLG	3.290	cytokine				0.00264	CCL2,IL6	Ap1,EP300,FASLG,P38 MAPK,PPARG,RELA,SP1
IGF1		growth factor		1.621	bias	0.00266	BCL2A1,BCL2L11,BHLHE40,CCNE1,HIF1A,PLAUR,PSMB8,SERPINE1,TUBB3	ERBB2,IGF1,JUN
PRKCA		kinase		1.387	bias	0.00287	CCL2,MMP1,MMP3,MMP9,PHLDA2,PTGS2,SELP,SERPINE1	Ap1,EP300,ERK1/2,JUN,NFKB1,NFKBIA,NFkB (complex),P38 MAPK,PGR,PPARG,PRKCA,RELA,RNA polymerase II,SP1,estrogen receptor
Growth hormone		group		1.238	bias	0.00287	ANGPTL4,CDH3,IER3,MSTN,NFKBIA,PFKFB3,SOCS1,SOCS3
ITGB1		transmembrane receptor		1.457		0.00289	CCL2,ITGA5,JUNB,TGFB1,TNFSF11	ITGB1,JUN,NFkB (complex),PPARG,RELA,SMAD7,TGFB1
POU2F1		transcription regulator				0.00289	CYP1A1,GADD45A,KLK3,PTGDS,SPP1	BRCA1,ESR1,NFkB (complex),POU2F1
IRF4		transcription regulator				0.00289	FCER2,IL10,IL12A,INPP5D,SPIB
EGR1		transcription regulator		1.961	bias	0.00312	ATF3,FOSL1,GDF15,HPSE,PTGES,TNF
NEUROG1		transcription regulator		-1.667		0.00337	CXCL1,FAM65B,HAS2,IL6,INHBA,KIAA1199,LCP1,MEST,MMP9
APOA1		transporter		-1.982		0.00342	IL1B,NOS2,TLR4,TNF
NFE2L2		transcription regulator				0.00342	FTH1,HMOX1,IL10,IL1RN
GATA3		transcription regulator				0.00342	CCL5,CCR3,KLRC1,LOX
PCDH11X/PCDH11Y		other	Activated	2.219	bias	0.00363	CD44,CHGA,FOSL1,GJA1,PTGS2	CTNNB1,PCDH11X/PCDH11Y,TCF
AMH		growth factor				0.00406	CXCL2,IER3,IRF1	AMH,JUN,NFKB1,NFKBIA,NFkB (complex),RELA,RNA polymerase II,estrogen receptor
OSMR	1.041	transmembrane receptor				0.00406	IL6,LBP,OSMR
CASP8		peptidase				0.00406	CD14,IL6,TNF
NOTCH3		transcription regulator				0.00406	MSR1,NOS2,PTX3
ATG7		enzyme				0.00406	BCL2L11,IL1B,IL6
TIMP1	4.005	other				0.00406	CD38,CD40,FCER2
HSF2		transcription regulator				0.00406	IL1B,TNF,TNFSF11
ADRB2		G-protein coupled receptor				0.00406	IL10,IL6,TNF	ADRB2,JUN,NFKB1,NFkB (complex),RELA,STAT3,TNF
BAG1		other				0.00406	HRK,KLK3,PTGS2	AHR,BAG1,EGFR,ESR1,HDAC1,NFkB (complex),PPARG,STAT3
CDKN1A		kinase		-1.814	bias	0.00423	CCL2,CDK1,KIAA0101,KRT18,MMP1,MMP3,MMP9,PLK1	Ap1,CDKN1A,ERK1/2,JUN,MYC,NFKBIA,NFkB (complex),PGR,PPARG,RELA,RNA polymerase II,SMARCA4,TP53,estrogen receptor
XBP1		transcription regulator		0.919	bias	0.00443	ICAM1,IL24,IL6,NOS2,PHLDA2,TNFSF11	JUN,NFKBIA,NFkB (complex),RELA,RNA polymerase II,XBP1,estrogen receptor
PRKCE		kinase	Activated	2.224	bias	0.0045	IL2RA,IL2RB,IL6,MMP9,PTGS2	Ap1,Creb,JUN,MYC,NFKB1,NFKBIA,NFkB (complex),PDCD4,PRKCE,Pkc(s),RELA,RNA polymerase II,SP1,STAT1,STAT3,estrogen receptor
BCL11B		other	Activated	2.000	bias	0.00459	IFNG,IL2RA,LTB,TNF	BCL11B,JUN,NFKBIA,NFkB (complex),RELA,RNA polymerase II,estrogen receptor
Ige		complex		-1.983	bias	0.00459	CD80,DUSP2,TLR9,TNF
CBX7		other	Inhibited	-2.000	bias	0.00459	ANKRD1,AREG/AREGB,CTSS,GDF15
CXCR4	1.691	G-protein coupled receptor				0.00459	CCL2,CXCL10,CXCR4,MMP13	Ap1,CXCR4,EP300,P38 MAPK,PPARG,RELA,SP1
ATF1		transcription regulator				0.00459	FOSL1,FTH1,FUT7,PTGS2
CARM1		transcription regulator				0.00459	CCNE1,FTH1,KRT1,PTGES	CARM1,ESR1,Histone h3,RELA
Histone h4		group				0.00477	ADA,CD69,CDK1,HAS2,HPSE,PTGS2,RRM2,TNFSF11	HDAC1,Histone h4,NFKB1,RELA
TCF		group				0.00491	ALDH1A1,CD44,GAD1,GPX2,IFITM1,KLK3,MSX2,SAA1,SERPINA3,SLC6A2
KRAS		enzyme		1.980	bias	0.00518	DUSP5,FTH1,GADD45A,HIF1A,IER3,IL1B,UPP1
HLX		transcription regulator	Inhibited	-2.236	bias	0.00551	ANKRD1,AREG/AREGB,CTSS,GDF15,IFNG
ATF3	1.052	transcription regulator				0.00601	ATF3,CDK1,PLK1,SERPINE1
IFNA1/IFNA13		cytokine				0.00624	ISG15,OAS2,RSAD2
IL36B		cytokine				0.00624	CD40,CD80,IL6	FOXO1,IL36B,JUN,Jnk,NFKBIA,NFkB (complex),RELA,RNA polymerase II,SP1,TP53,estrogen receptor
FCGR2B	1.733	transmembrane receptor				0.00624	CCL5,CXCR3,IL1A
mir-515		microRNA				0.00624	ANGPTL4,IL6,SERPINE1	NFKBIA,SPHK1,mir-515
USP18	1.253	peptidase				0.00624	IRF1,IRF7,OAS1
KLF6		transcription regulator				0.00624	ATF3,NOS2,TFPI2
SCUBE3		other				0.00624	MMP9,SERPINE1,TGFB1
ZAP70	1.099	kinase				0.00624	BCL2L11,CCR7,IFNG
ANXA1		other				0.00624	CXCR4,ITGB2,SELL
ANXA2		other		1.038		0.00668	GADD45A,IL6,MMP1,PTGS2,TNF	ANXA2,Ap1,EP300,ERK1/2,FOXO1,JUN,Jnk,NFKBIA,NFkB (complex),P38 MAPK,PGR,PPARG,RELA,SP1,TP53
REL		transcription regulator				0.00668	BCL2A1,FCER2,IL22,MMP9,NFKBIA
MYC		transcription regulator		0.350	bias	0.00671	BCAT1,CCNE1,CD274,CD44,CNTNAP2,ENO1,FASLG,GADD45A,GADD45B,GAPDH,GJA1,HIF1A,IGF2BP1,NFKBIA,PLAUR,SPP1,UBE2C	EP300,MYC,RELA,RNA polymerase II
SMAD3		transcription regulator				0.00673	ANKRD1,HAS2,IFNG,KLK3,MMP13,SERPINE1,WISP1
Hdac		group	Inhibited	-2.593	bias	0.00763	ATF3,GADD45B,IL6,MT1H,PIK3R5,SPP1,TNFSF4	HDAC1,Hdac,NFKB1,RELA
STAT		group				0.00765	IL2RA,TNF
HSP		group				0.00765	IFNG,TNF
Coup-Tf		group				0.00765	CYP11B2,LTF
FCGR3A	5.185	transmembrane receptor				0.00765	FCGR3A,SELL
PSMD14		peptidase				0.00765	BCL2L11,BCL3
HDAC11		transcription regulator				0.00765	TNF,TNFSF4
MAGEA3/MAGEA6		other				0.00765	IFNG,TNF
ABL2		kinase				0.00765	MMP1,MMP3
IL13RA2	1.689	transmembrane receptor				0.00765	MMP12,MMP9
CCL3		cytokine				0.00765	ITGAM,SELE
COL2A1		other				0.00765	CXCR4,MMP13
IFNAR1		transmembrane receptor				0.00765	SOCS1,SOCS3
miR-346 (and other miRNAs w/seed GUCUGCC)		mature microRNA				0.00765	BTK,EFEMP2
PTGDR		G-protein coupled receptor				0.00765	IFNG,TNF
HSPB3		other				0.00765	CCL2,ICAM1
TSC22D1		transcription regulator				0.00765	IL1B,IL6
TNFRSF25		transmembrane receptor				0.00765	CCL2,TNF
PIK3CG		kinase				0.00765	IFNG,MMP3
CEACAM3		other				0.00765	IFNG,TNF
PRKCQ		kinase				0.00765	FOSL1,IFNG
GMFG	1.840	growth factor				0.00765	IL6,TNF	Ap1,ERK1/2,GMFG,IRF3,JUN,MUC1,NFKBIA,NFkB (complex),PGR,PPARG,RELA,STAT3
HSPB6		other				0.00765	CCL2,ICAM1
IGHM		transmembrane receptor				0.00765	CD22,SLAMF1
CYBB	1.323	enzyme				0.00765	CYBA,CYBB
CRH		cytokine				0.00765	SLC2A1,SLC2A3
HTRA1		peptidase				0.00765	MMP1,MMP3
SOD3		enzyme				0.00765	CA9,HPSE
IGBP1		phosphatase				0.00765	IRF1,NOS2
NFKBIZ	1.734	transcription regulator				0.00765	IFNG,LCN2
HSPB8		kinase				0.00765	CCL2,ICAM1	Ap1,EP300,HSPB8,P38 MAPK,PPARG,RELA,SP1
IL9		cytokine				0.00765	TGFB1,TNF
ITIH1	4.348	other				0.00765	ITIH1,TNFAIP6
PTPN22	1.026	phosphatase				0.00765	IL10,IL23A
XCL1		cytokine				0.00765	IFNG,IL2RA	IL2,STAT3,STAT5a/b,XCL1
ANPEP		peptidase				0.00765	IL1RN,TGFB1
TNFSF15		cytokine				0.00765	BIRC3,MMP9
CTGF		growth factor		1.982	bias	0.00769	CD44,MMP9,SERPINE1,TIMP1
PRL		cytokine		1.969	bias	0.00769	CD69,CXCL10,CXCL9,IL2RA	JUN,NFKBIA,NFkB (complex),PRL,RELA,RNA polymerase II,estrogen receptor
ZEB1		transcription regulator				0.00769	KRT18,LAMC2,PTPRZ1,SERPINE1
SMARCA2		transcription regulator				0.00769	CCNE1,CD44,KLK3,RRM2
POLR2A		enzyme				0.008	CCNE1,FASLG,GAPDH,NFKBIA,TNFAIP3
ATM		kinase				0.008	GADD45A,GADD45B,IL6,RRM2,TNFAIP3	ATM,JUN,MYC,NFkB (complex),RELA,TP53
TCF12		transcription regulator				0.00821	CACNG4,GJA1,GJB2,IL10RA,NR4A3,ZC3H12A
PPARG		ligand-dependent nuclear receptor		-1.147		0.00861	ANGPTL4,CCL2,IL1B,MMP9,PTGES,PTGS2,SERPINE1	ADIPOQ,APP,EP300,JUN,MUC1,MYC,NFKBIA,NFkB (complex),PPARG,RELA,RNA polymerase II,STAT3,estrogen receptor
Rxr		group				0.00901	ANGPTL4,CSF3,CYP4F2
NPC1		transporter				0.00901	STAT1,STAT4,TLR4
CTSZ		peptidase				0.00901	CD80,IL10,TNF
RPS6KB1		kinase				0.00901	IL10,IL12B,SERPINE1	GSK3B,NFkB (complex),RELA,RPS6KB1,STAT1,STAT3
IL32		cytokine				0.00901	IL1B,IL6,TNF	IL10,IL32,NFKB1,NFkB (complex),RELA,STAT1,STAT3
RNF216		other				0.00901	CXCL10,IFIT1,ISG15	IRF3,JUN,NFkB (complex),RELA,RNF216,TLR3,TRAF3
SCD		enzyme				0.00901	ATF3,CXCL3,GADD45A
TIGIT	1.995	other				0.00901	IFNG,IL10,RORC
CLU		other				0.00901	ATP7B,CDK1,IL6
HDAC4		transcription regulator				0.00901	HIF1A,PTGS2,SLC2A1	HDAC4,HIF1A
SOX11		transcription regulator		1.188		0.00941	CCL5,CXCR4,FAIM3,IKZF3,ITGA4,LCK,SPIB,STAT1,TUBB3
SIRT1		transcription regulator				0.00949	BIRC3,HMOX1,MMP3,MMP9,NELL2	JUN,MYC,NFkB (complex),RELA,SIRT1,TP53
SRC (family)		group		0.605		0.00966	IL12B,STAT1,TGFB1,TNF	Ap1,EP300,NFKB1,P38 MAPK,PPARG,RELA,SP1,SRC (family),STAT1,STAT3
GATA2		transcription regulator				0.00966	CCL5,CCR3,IL1RL1,KLK3
RUNX1		transcription regulator				0.0112	CHI3L1,FOXP3,NFE2,NTRK1,SPP1
TERT		enzyme				0.0112	ATF3,CCNE1,IL1B,KLK3,MMP1
TNFSF10		cytokine		1.103		0.0119	CD14,IL1RN,ITGAM,NFKBIA
NFKB2		transcription regulator				0.0119	BIRC3,CCL20,CXCR4,MMP9
N-cor		group				0.0124	CXCL10,PTGS2,TNFSF11
HOTAIR		other				0.0124	GDF15,IFITM1,OAS1
IL31		other				0.0124	CCL2,CDK1,JUNB
mir-373		microRNA				0.0124	ANGPTL4,IL6,SERPINE1
RARB		ligand-dependent nuclear receptor				0.0124	KRT1,SLC2A1,STAT1
MTOR		kinase		-0.577		0.013	HIF1A,IL12B,IL23A,IRF1,NOS2
HRAS		enzyme				0.013	AREG/AREGB,HMOX1,IL1B,ITGA4,ITGA5
RB1		transcription regulator				0.0137	BCL2L11,CASP4,CCNE1,IL6,KIAA0101,LCK,PLK1,RRM2,TGFB1,TNF
ATF4		transcription regulator				0.0145	ATF3,CA9,FUT7,PTGS2
RUNX1T1		transcription regulator				0.0148	CD69,NTRK1
JINK1/2		group				0.0148	IL6,PTGES
MEF2		group				0.0148	IL10,IL1RN
Fibrinogen		complex				0.0148	CXCL1,ICAM1
Calcineurin protein(s)		complex				0.0148	BCL2L11,PTGS2
Rar		group				0.0148	CSF3,CYP4F2
Fcgr3		group				0.0148	IFNG,TNFSF4
RPL12		other				0.0148	HMGA2,IGF2BP1
RNASEL	1.899	enzyme				0.0148	MT-ATP6,MT-CO2
STK40		kinase				0.0148	CXCL1,IL1B
Ap2 alpha		group				0.0148	PLAUR,PTGDS
Tcrb-V3		group				0.0148	CD69,IL2RA
MAP2K4		kinase				0.0148	CCL5,CXCL10
HSPB1		other				0.0148	IL10,TNF
FANCA	1.000	other				0.0148	IL1B,TNF
RPS11		other				0.0148	HMGA2,IGF2BP1
H2AFZ		other				0.0148	CD69,HPSE
HOXA10		transcription regulator				0.0148	CYBB,NCF2
ZNF148		transcription regulator				0.0148	ITGAM,STAT1
SLPI	4.311	other				0.0148	LOX,TGFB1
miR-219a-5p (and other miRNAs w/seed GAUUGUC)		mature microRNA				0.0148	CD14,TNFRSF1B
AXL		kinase				0.0148	MMP1,MMP9
IL1R2		transmembrane receptor				0.0148	CCL20,IL6
ETV1		transcription regulator				0.0148	MMP1,MMP13
ITGAM	2.725	transmembrane receptor				0.0148	CCL4,IL1B
KLF2		transcription regulator				0.0148	CCR5,IL22
HAS2	1.667	enzyme				0.0148	CD44,TIMP1
RPL11		other				0.0148	HMGA2,IGF2BP1
DPP4		peptidase				0.0148	IL1RN,TGFB1
LPAR2		G-protein coupled receptor				0.0148	IL6,PTGS2
IKBKG		kinase				0.0148	FCER2,ICAM1
ITGAX		transmembrane receptor				0.0148	CCL4,IL1B
EREG		growth factor				0.0148	AREG/AREGB,HBEGF
PIM3		kinase				0.0148	IFNG,STAT4
RPL35A		other				0.0148	HMGA2,IGF2BP1
POSTN		other				0.0148	MMP9,TGFB1
PTGER1		G-protein coupled receptor				0.0148	ANGPTL4,ICAM1
RPS18		other				0.0148	HMGA2,IGF2BP1
BST2		other				0.0148	IL6,TNF
PDLIM2		other		0.000		0.0159	BST1,C4orf19,CCL20,HBEGF,IFI44,IFIT3,KIAA1199,OAS3,PRUNE2,SUSD3
PHB2		transcription regulator				0.0164	IL11,SOCS1,SOCS3
WNT5A		cytokine				0.0164	IL10,IL6,TLR4
AGER		transmembrane receptor				0.0164	CCL2,IFIT1,SERPINE1
NCOA1		transcription regulator				0.0164	HAS2,KLK3,SERPINE1
TICAM1		other				0.0164	CCL5,CXCL10,IFIT1
PIK3R1		kinase				0.0164	CCL4,ICAM1,PIK3CD
NOX4		enzyme				0.0164	BCL2L11,HIF1A,SLC2A1
TAL1		transcription regulator				0.0164	CACNG4,CCNE1,GDF5,IL10RA,KCNJ9,MSLN,NR4A3,ZC3H12A
GATA1		transcription regulator		0.900	bias	0.0174	BCL2L11,CCL5,CCR3,IL1RL1,PF4
INS		other		0.308		0.0174	AQP3,CBS,F7,HIF1A,TNF
NFYA		transcription regulator				0.0174	CBS,CYP1A1,FTH1,GADD45A
GTF2B		transcription regulator				0.0174	FASLG,GAPDH,NFKBIA,TNFAIP3
SYVN1		transporter	Activated	3.606	bias	0.0185	BCAT1,BHLHE40,CD44,GPRC5A,IFI44,IFITM2,KCNN4,OLR1,PTPRJ,SLC27A3,SLC2A1,SLC2A3,STOM
Mek		group	Activated	2.330	bias	0.0198	BCL2L11,FOXP3,IL6,LRP8,MLANA,PMEL,PTGS2,SERPINE1,TYRP1
EBI3		cytokine		1.982	bias	0.0206	CD80,ICAM1,IL10,STAT1
BMP7		growth factor		-1.988		0.0206	CCL2,IL1B,IL6,MMP13
CHI3L1	4.033	enzyme				0.0206	BHLHE40,SERPINE1,SLC39A14,TNC
SUPT16H		transcription regulator				0.0206	DUSP5,IFITM1,KRT8,MSN
SND1		enzyme				0.0206	ANGPTL4,IL13RA2,LAPTM5,PTGS2
Pka		complex				0.021	CCR7,NR4A3,TNF
FGF2		growth factor		1.964	bias	0.0226	CXCR4,MMP1,MMP9,SELE,SERPINE1
CLDN7		other		-0.333		0.023	CA12,CCL20,CD68,CKAP4,F5,MMP9,SCGB1A1,SERPINB7,SPRR3
DNA Methyltransferase		group				0.0238	ICOS,MMP1
BIRC3	1.011	enzyme				0.0238	CXCL1,IL6
Fcgr2		group				0.0238	CCL5,IL6
Tnf receptor		group				0.0238	CCL20,UBD
LILRA4		other				0.0238	IL6,TNF
TIRAP		other				0.0238	IL6,TNF
RPS15		other				0.0238	HMGA2,IGF2BP1
LHCGR		G-protein coupled receptor				0.0238	CYP11B2,PTGS2
HSP90AA1		enzyme				0.0238	GJA1,GJB2
RPS12		other				0.0238	HMGA2,IGF2BP1
PROK2	4.210	other				0.0238	HIF1A,IL1B
PLD1		enzyme				0.0238	IL13RA2,NOS2
PROC		peptidase				0.0238	MMP9,TNF
miR-31-5p (and other miRNAs w/seed GGCAAGA)		mature microRNA				0.0238	CXCL1,IL1B
mir-145		microRNA				0.0238	FSCN1,IL6
AKT3		kinase				0.0238	BCL2L11,FOSL1
CRHR1		G-protein coupled receptor				0.0238	SLC2A1,SLC2A3
DDB2		other				0.0238	MMP9,NFKBIA
ALK		kinase				0.0238	FOXP3,IL10
NFIL3	1.660	transcription regulator				0.0238	GADD45A,GADD45B
PIM2		kinase				0.0238	IFNG,STAT4
CRHR2		G-protein coupled receptor				0.0238	SLC2A1,SLC2A3
PLAA		other				0.0238	IL6,PTGS2
ELAVL1		other	Activated	2.200	bias	0.024	ARG2,ATF3,CCNE1,HMOX1,NOS2,PTGS2,SLC7A7
HDAC6		transcription regulator		1.067	bias	0.0242	CYP1A1,HIF1A,JUNB,SERPINE1
PTEN		phosphatase				0.0242	BCL2L11,CCL5,CCNB2,IL6
HDAC3		transcription regulator				0.0242	BIRC3,CXCL10,MMP9,PTGS2
IRF7	2.002	transcription regulator				0.0242	CXCL10,CXCL9,IL12A,STAT1
Rb		group				0.0263	CCL2,MMP3,PLK1
ZBTB16		transcription regulator				0.0263	MMP9,PF4,TYRP1
F2		peptidase				0.0263	ICAM1,IL6,TFPI2
PTHLH		other				0.0263	CDK1,IL6,SERPINE1
26s Proteasome		complex		1.980		0.0282	BCL3,BIRC3,FOSL1,JUNB
SMARCB1		transcription regulator		0.762	bias	0.0282	CD44,IFITM1,OAS1,OAS3
CD44	1.518	enzyme		-0.686		0.0282	BIRC3,IL1A,IL6,MMP9
SBDS		other				0.0303	AKNA,CRABP1,GADD45B,IL4R,MSX2,MYD88,NTS,SPP1,TNC
KIAA1524		other		-1.195	bias	0.031	ACTG2,DSC2,GADD45A,IER3,PLAUR,PRG4,RAB31
ETV5		transcription regulator				0.0321	CLDN3,FXYD5,ICAM1,ITGA5,KRT16
KDM5A		transcription regulator				0.0322	CCNE1,DUSP2,HMOX1
CUX1		transcription regulator				0.0322	CXCL1,CYBB,LTF
GATA6		transcription regulator				0.0322	ALOX15,FASLG,TGFB1
SNAI1		transcription regulator				0.0322	KRT17,KRT18,MMP9
BACH1		transcription regulator				0.0322	FTH1,HMOX1,SLC7A11
UHRF2		enzyme		1.000	bias	0.0325	BCL2L11,CCNE1,HRK,SLC32A1
SSRP1		other				0.0325	DUSP5,IFITM1,KRT8,MSN
TGFBR2		kinase		0.000	bias	0.0336	ANGPTL4,CDHR1,GADD45B,ICAM1,SELP,SERPINE1,SLC2A3
Cbp/p300		group				0.0345	PTGS2,UBE2C
Nfat (family)		group				0.0345	IFNG,PTGS2
PBRM1		other				0.0345	CDK1,CENPE
NFATC3		transcription regulator				0.0345	FASLG,PTGS2
ADRBK1		kinase				0.0345	C5AR1,HRH2
RUNX3		transcription regulator				0.0345	BCL2L11,ITGAL
PURA		transcription regulator				0.0345	ITGAL,ITGAM
SUMO1		enzyme				0.0345	ABCB11,IL6
mir-296		microRNA				0.0345	CA9,IL1B
STAT5B		transcription regulator				0.0345	FOXP3,IL2RA
S100A4		other				0.0345	MMP13,TIMP1
KAT2B		transcription regulator				0.0345	PTGS2,TNF
MAPK3		kinase				0.0345	HDC,PTGS2
NOS2	3.704	enzyme				0.0345	HIF1A,NOS2
TAF6		transcription regulator				0.0345	GADD45A,GAPDH
ABL1		kinase				0.0345	GADD45A,MMP1
DEK		transcription regulator				0.0345	BIRC3,CSF3R
PIK3CD	1.784	kinase				0.0345	CCL4,IFNG
CDH1		other		-1.980		0.0371	MMP1,MMP19,MMP3,MMP9
KITLG		growth factor				0.0371	ALOX5AP,CCL2,CCL4,IFNG
CXCL12		cytokine	Activated	2.013		0.0387	CCL2,CD44,CXCL10,CXCR4,MMP13,MMP9
RXRA		ligand-dependent nuclear receptor		1.067	bias	0.0387	ABCB11,HAS2,HIF1A,HMOX1,NTRK1,RORC
Mapk		group				0.0388	GZMB,MMP13,WISP1
NCOR1		transcription regulator				0.0388	HAS2,MMP9,PTGS2
ITGAV		ion channel				0.0388	CDK1,MMP1,TGFB1
FN1		enzyme				0.0388	CCL5,MMP1,MMP3
HOXD10		transcription regulator				0.0388	ICAM1,SERPINE1,TIMP1
FOXO4		transcription regulator				0.0388	GADD45A,GADD45B,IER3
NR5A2		ligand-dependent nuclear receptor				0.0388	ABCB11,HP,SAA1
KLF5		transcription regulator				0.0388	CXCR4,HIF1A,PTGES
HNF1A		transcription regulator				0.0406	AHSG,APOA2,AQP3,B3GALT5,ELF3,FGL1,FUT7,GLA,GPR39,HAVCR1,SOAT2
YAP1		transcription regulator				0.046	ANKRD1,BCL2L11,PPP1R3B
AMPK		complex				0.0467	PFKFB3,SLC2A1
Nuclear factor 1		group				0.0467	CHI3L1,SERPINA3
Secretase gamma		complex				0.0467	IL17F,IL22
Smad		complex				0.0467	ANGPTL4,SERPINE1
WWTR1		transcription regulator				0.0467	CD44,SERPINE1
F2R		G-protein coupled receptor				0.0467	GJA1,SELE
SIM2		transcription regulator				0.0467	GADD45A,MMP3
TFRC		transporter				0.0467	CDK1,GADD45A
mir-181		microRNA				0.0467	BCL2L11,IRF8
CD2	1.660	transmembrane receptor				0.0467	IFNG,TNF
ERBB4		kinase				0.0467	PGK1,SLC2A1
TAZ		enzyme				0.0467	ANKRD1,PPP1R3B
CDK8		kinase				0.0467	CCNE1,CD44
EHF	1.290	transcription regulator				0.0467	CDK1,EHF
SUV39H1		enzyme				0.0467	CYTH4,NFE2
GLI1		transcription regulator	Activated	2.352	bias	0.0496	KLK3,KRT15,MEST,MMP9,PHLDA2,RNASEL,S100A9,SPP1,TNC
