# Supplementary material for: RNA-Seq Analysis of the Host Response to Staphylococcus aureus Skin and Soft Tissue Infection in a Mouse Model
Source: PLoS One. 2015 Apr 22;10(4):e0124877. doi: 10.1371/journal.pone.0124877 (PMC4406450; doi:10.1371/journal.pone.0124877)
Supplement: S5 Table — The data used for this analysis compared non-infected ears from challenged mice compared to naïve mice. (XLS) [file pone.0124877.s005.xls]

## Sheet: Sheet0
Upstream Regulator Analysis, Day 4 right vs Day 4 uninfected (SYSTEMIC)
Upstream Regulator	Log Ratio	Molecule Type	Predicted Activation State	Activation z-score	Notes	p-value of overlap	Target molecules in dataset	Mechanistic Network
IL1A		cytokine	Activated	2.184	bias	8.8e-08	CXCL1,CXCL3,IL1B,S100A9,SERPINB4
TNF		cytokine	Activated	2.572	bias	1.66e-07	CXCL1,CXCL3,IL1B,MT-CO2,MT-CO3,NR1H4,S100A8,S100A9
LONP1		peptidase				2.48e-07	MT-ATP6,MT-CO2,MT-ND4L
TLR7		transmembrane receptor		1.131	bias	1.19e-06	CXCL1,CXCL3,IL1B,NR1H4
POLG		enzyme				2.14e-06	MT-CO2,MT-CO3
PNKP		kinase				2.14e-06	MT-CO2,MT-CO3
miR-155-5p (miRNAs w/seed UAAUGCU)		mature microRNA				9.49e-06	CXCL1,CXCL3,IL1B
JAG2		growth factor				1.17e-05	CXCL1,CXCL3,IL1B
RNASEL		enzyme				1.28e-05	MT-ATP6,MT-CO2
STK40		kinase				1.28e-05	CXCL1,IL1B
PAPOLA		enzyme				1.28e-05	MT-ATP6,MT-CO3
IL17A		cytokine				1.72e-05	CXCL1,CXCL3,IL1B	IL17A,IL1B,NFkB (complex),RELA
miR-31-5p (and other miRNAs w/seed GGCAAGA)		mature microRNA				2.13e-05	CXCL1,IL1B
HMOX1		enzyme				2.42e-05	CXCL1,CXCL3,IL1B	HMOX1,NFkB (complex),RELA
S100A8	1.420	other				3.2e-05	IL1B,S100A8
S100A9	1.767	other				4.47e-05	IL1B,S100A9
IL1B	1.647	cytokine		1.932	bias	0.000137	CXCL1,CXCL3,IL1B,NR1H4	IL1B,NFkB (complex),RELA
PF4		cytokine				0.00014	CXCL3,IL1B
NFkB (complex)		complex				0.000206	CXCL1,CXCL3,IL1B,MT-CO2	NFkB (complex),RELA
TLR8		transmembrane receptor				0.000287	IL1B,NR1H4
MYD88		other				0.0004	CXCL1,IL1B
TP63		transcription regulator				0.000894	CSTA,IL1B,S100A8
CAMP		other				0.000907	CXCL1,IL1B
RELA		transcription regulator				0.000915	CXCL1,CXCL3,IL1B	NFkB (complex),RELA
IRAK1/4		group				0.00149	IL1B
HLA-DR		complex				0.00149	IL1B
SNAPC1		other				0.00149	RN7SK
SNAPC3		other				0.00149	RN7SK
SNAPC2		transcription regulator				0.00149	RN7SK
miR-668-3p (and other miRNAs w/seed GUCACUC)		mature microRNA				0.00149	AQP4
mir-668		microRNA				0.00149	AQP4
miR-1343-5p (and other miRNAs w/seed GGGGAGC)		mature microRNA				0.00149	AQP4
mir-939		microRNA				0.00149	AQP4
NLRP3		other				0.00149	IL1B
AIM2		other				0.00149	IL1B
TLR4		transmembrane receptor				0.00195	IL1B,NR1H4
TREM1	2.860	transmembrane receptor				0.00199	CXCL1,CXCL3,IL1B	IL1B,RELA,TREM1
IL13		cytokine				0.00238	CXCL1,IL1B,SERPINB4
TLR2		transmembrane receptor				0.00271	IL1B,NR1H4
POPDC2		other				0.00297	IL1B
LAMA3		other				0.00297	IL1B
miR-320b (and other miRNAs w/seed AAAGCUG)		mature microRNA				0.00297	AQP4
SNAPC4		transcription regulator				0.00297	RN7SK
CASP1		peptidase				0.00446	IL1B
THBD		transmembrane receptor				0.00446	IL1B
mir-148		microRNA				0.00446	AQP4
TSC22D1		transcription regulator				0.00446	IL1B
CD69		transmembrane receptor				0.00446	S100A9
FGF19		growth factor				0.00446	PON1
PI3K (complex)		complex				0.00458	IL1B,TREM1
Fibrinogen		complex				0.00594	CXCL1
ATP8B1		transporter				0.00594	NR1H4
SMPD2		enzyme				0.00594	IL1B
FANCA		other				0.00594	IL1B
PYCARD		transcription regulator				0.00594	IL1B
mir-320		microRNA				0.00594	AQP4
ITGAM		transmembrane receptor				0.00594	IL1B
PLA2G4A		enzyme				0.00594	IL1B
CD163		transmembrane receptor				0.00594	IL1B
ITGAX		transmembrane receptor				0.00594	IL1B
IRAK2		kinase				0.00594	IL1B
CD47		transmembrane receptor				0.00594	IL1B
IFNA2		cytokine				0.00691	MT-ATP6,MT-CO2
BIRC3		enzyme				0.00742	CXCL1
PGF		growth factor				0.00742	IL1B
PROK2		other				0.00742	IL1B
mir-130		microRNA				0.00742	AQP4
SAA1		transporter				0.00742	IL1B
THBS1		other				0.00742	IL1B
S100A7		other				0.00742	CXCL1
IL17F		cytokine				0.00742	CXCL1
GLI1		transcription regulator				0.00841	GALNT2,S100A9
JUN		transcription regulator				0.00859	CXCL1,IL1B
MALSU1		other				0.00889	MT-CO2
MRPL12		other				0.00889	MT-CO2
HLA-DQ		complex				0.00889	IL1B
mir-296		microRNA				0.00889	IL1B
XIAP		enzyme				0.00889	CXCL1
PML		transcription regulator				0.00889	IL1B
TAC1		other				0.00889	IL1B
IRAK1		kinase				0.00889	IL1B
IL4		cytokine				0.00894	IL1B,SERPINB4
MRPL14		other				0.0104	MT-CO2
LILRB4		other				0.0104	IL1B
ATG7		enzyme				0.0104	IL1B
PLD2		enzyme				0.0104	NR1H4
HSF2		transcription regulator				0.0104	IL1B
IL37		cytokine				0.0104	IL1B
ERK1/2		group				0.0104	CXCL3,IL1B
CLEC7A		transmembrane receptor				0.0118	IL1B
C1QBP		transcription regulator				0.0118	MT-CO2
IL25		cytokine				0.0118	IL1B
NLRP12		other				0.0118	IL1B
PDCD4		other				0.0118	IL1B
TLR6		transmembrane receptor				0.0118	NR1H4
FCER1G		transmembrane receptor				0.0118	IL1B
FAT1		other				0.0133	IL1B
mir-146		microRNA				0.0133	IL1B
UBE3A		enzyme				0.0133	IL1B
NOD2		other				0.0133	IL1B
C5		cytokine				0.0133	IL1B
FCGR2A		transmembrane receptor				0.0133	IL1B
IL32		cytokine				0.0133	IL1B
SCD		enzyme				0.0133	CXCL3
TLR5		transmembrane receptor				0.0148	NR1H4
LIPG		enzyme				0.0148	IL1B
lymphotoxin-alpha1-beta2		complex				0.0162	IL1B
LPL		enzyme				0.0162	IL1B
BIRC2		enzyme				0.0162	CXCL1
PLG		peptidase				0.0162	IL1B
MIF		cytokine				0.0162	IL1B
RORC		ligand-dependent nuclear receptor				0.0177	IL1B
TLR1		transmembrane receptor				0.0177	IL1B
TNFRSF1A		transmembrane receptor				0.0177	IL1B
IRAK4		kinase				0.0192	IL1B
P2RX7		ion channel				0.0192	IL1B
APOA1		transporter				0.0192	IL1B
SPHK1		kinase				0.0206	IL1B
CUX1		transcription regulator				0.0206	CXCL1
IKBKB		kinase				0.0221	IL1B
CD14		transmembrane receptor				0.0221	IL1B
STAT6		transcription regulator				0.0221	SERPINB4
PSMD10		transcription regulator				0.0221	CXCL1
TLR9		transmembrane receptor				0.0235	NR1H4
NFKBIA		transcription regulator				0.0235	IL1B
Gsk3		group				0.025	IL1B
Nr1h		group				0.0264	CXCL1
APP		other				0.0264	IL1B
RELB		transcription regulator				0.0279	IL1B
POU2F1		transcription regulator				0.0293	RN7SK
RAF1		kinase				0.0293	IL1B
CEBPD		transcription regulator				0.0293	IL1B
IL33		cytokine				0.0308	IL1B
CSF1		cytokine				0.0308	IL1B
BMP7		growth factor				0.0308	IL1B
estrogen receptor		group				0.032	CXCL1,MT-CO2
mir-155		microRNA				0.0322	IL1B
TXN		enzyme				0.0322	IL1B
TAB1		enzyme				0.0322	IL1B
Fcer1		complex				0.0337	IL1B
TGM2		enzyme				0.0358	IL1B,S100A8
AHR		ligand-dependent nuclear receptor				0.0365	IL1B
F7		peptidase				0.038	IL1B
IL3		cytokine				0.0394	IL1B
TERT		enzyme				0.0394	IL1B
TBP		transcription regulator				0.0408	RN7SK
HRAS		enzyme				0.0408	IL1B
OSM		cytokine				0.0408	IL1B
SELPLG		other				0.0423	IL1B
IFN Beta		group				0.0437	MT-CO2
GAPDH		enzyme				0.0437	CXCL1
CNOT7		transcription regulator				0.0437	CSTA
Ap1		complex				0.0465	MT-CO2
IL8		cytokine				0.0465	IL1B
MAP3K7		kinase				0.0465	IL1B
PRKCD		kinase				0.048	IL1B
Immunoglobulin		complex				0.048	IL1B
MAP2K1/2		group				0.0494	IL1B
Gm-csf		group				0.0494	IL1B
