# Supplementary material for: RNA-Seq Analysis of the Host Response to Staphylococcus aureus Skin and Soft Tissue Infection in a Mouse Model
Source: PLoS One. 2015 Apr 22;10(4):e0124877. doi: 10.1371/journal.pone.0124877 (PMC4406450; doi:10.1371/journal.pone.0124877)
Supplement: S6 Table — The data used for this analysis compared infected ears to non-infected ears from challenged mice. (XLS) [file pone.0124877.s006.xls]

## Sheet: Sheet0
Upstream Regulator Analysis, Day 7 left vs Day 7 right (LOCAL)
Upstream Regulator	Log Ratio	Molecule Type	Predicted Activation State	Activation z-score	Notes	p-value of overlap	Target molecules in dataset	Mechanistic Network
IFNG	4.432	cytokine	Activated	7.934	bias	1.78e-52	AIF1,AIM2,ALOX15,BAK1,BCL2A1,BCL2L11,C1QB,C1QC,CASP1,CCL2,CCL4,CCL5,CCR5,CCRL2,CD163,CD2,CD274,CD40,CD40LG,CD80,CIITA,CTSS,CXCL1,CXCL10,CXCL16,CXCL2,CXCL9,CXCR3,CXCR4,CYBB,EBI3,FCER1G,FCGR1A,FPR2,GBP2,GCH1,GSDMD,HERC6,HLA-A,HLA-B,HLA-G,ICAM1,IFI44,IFI44L,IFIT1,IFIT3,IFNG,IL10,IL12B,IL17A,IL18BP,IL1B,IL23A,IL27,IL6,IRF1,IRF7,IRF8,ISG15,ISG20,JAK3,JUNB,KLRC4-KLRK1/KLRK1,MARCKSL1,MMP9,NCF2,NLRC5,NOS…	IFNG,IL10,IL1B,IRF1,JUN,NFKB1,NFKBIA,NFkB (complex),RELA,RNA polymerase II,STAT3,TNF
TNF	2.055	cytokine	Activated	8.592	bias	1.11e-44	ADAM8,ADAMTS4,ALDH1A3,ALOX15B,BCL2A1,BCL3,BST2,CCL2,CCL20,CCL4,CCL5,CCR7,CD163,CD274,CD40,CD40LG,CD80,CFB,CHI3L1,CHST4,CSF3,CTSC,CTSS,CXCL1,CXCL10,CXCL16,CXCL2,CXCL3,CXCL9,CXCR3,CXCR4,CYBA,CYBB,EBI3,ELF3,FOXP3,G0S2,GCH1,GPR176,HBEGF,HLA-B,HLA-F,HMOX1,ICAM1,IFIT3,IFNAR2,IL10,IL19,IL1A,IL1B,IL21R,IL36G,IL4R,IL6,IL7R,INHBA,IRF1,ITGA4,ITGAL,KRT34,LAMC2,LCN2,LTB,LTBP2,LYN,MARCKSL1,MMP1,MMP12,MMP13,MMP…	Ap1,Creb,EP300,ERK1/2,IL1B,JUN,MUC1,NFKB1,NFKBIA,NFkB (complex),P38 MAPK,PPARG,RELA,RNA polymerase II,SP1,STAT3,TNF
NFkB (complex)		complex	Activated	6.327	bias	1.68e-31	BAK1,BCL2A1,CCL2,CCL20,CCL3L1/CCL3L3,CCL4,CCL5,CCR7,CD40,CD80,CIITA,CXCL1,CXCL10,CXCL2,CXCL3,CXCL6,CXCL9,CXCR4,DEFB103A/DEFB103B,ELF3,EMR1,FASLG,G0S2,GDF15,HAS2,HLA-F,HMOX1,ICAM1,IFNG,IL10RA,IL12B,IL13,IL1B,IL22,IL23A,IL24,IL2RA,IL6,IRF1,IRF7,JUNB,LCN2,LTB,MMP1,MMP3,MMP9,NCF2,NOS2,PLK1,PSMB9,PTGS2,SOCS1,SOCS3,SPIB,TAP1,TFPI2,TNF,TNFSF10,TNFSF4,TRAF1,VCAM1	Ap1,CEBPB,IL10,IL1B,JUN,MUC1,NFKB1,NFkB (complex),RELA,SP1,STAT1,STAT3,TNF
TCR		complex	Activated	3.319	bias	1.38e-29	AIM2,BATF,BCL2L11,CCR7,CD38,CD40LG,CD6,CD69,CD8B,CTLA4,CXCL10,CXCL9,CXCR4,CYTIP,DHX58,F5,FOXP3,GBP4,GZMA,GZMB,HIF1A,IFI44,IFI44L,IFIT1,IFIT2,IFIT3,IFNG,IL13,IL2RA,IL7R,IRF7,ISG15,ISG20,ITGB7,LMNB1,OAS1,OASL,PIK3CD,PRF1,PTPRC,RSAD2,SELL,SLAMF1,SLC2A3,SOCS1,SOCS3,STAT1,TBX21,TLR7,TNF,XCL1	FOXP3,IFNG,IL2,IRF1,NFkB (complex),RELA,STAT1,STAT3,TCR
IL1B	5.871	cytokine	Activated	5.528	bias	1.26e-27	BCL2A1,CCL2,CCL20,CCL3L1/CCL3L3,CCL4,CCL5,CCL7,CCR2,CD40,CD40LG,CHI3L1,CIITA,CSF3,CTSS,CXCL1,CXCL10,CXCL2,CXCL3,CXCL6,CXCL9,CXCR3,CXCR4,ELF3,FABP5,FPR2,ICAM1,IFNG,IL10,IL17A,IL1B,IL24,IL6,IRF1,ITGAM,LCP1,MMP1,MMP12,MMP13,MMP3,MMP8,MMP9,NOS2,NR4A3,PTGDS,PTGS2,PTX3,SAA1,SERPINA3,SERPINE1,SOCS3,SRGN,TBX21,TNF,VCAM1	Ap1,EP300,IL18,IL1B,JUN,MUC1,NFKB1,NFKBIA,NFkB (complex),P38 MAPK,PPARG,RELA,RNA polymerase II,SP1,STAT3
TGM2		enzyme	Activated	7.107	bias	9.06e-26	AMICA1,BCL2A1,C5AR1,CA2,CCL2,CCRL2,CD101,CD300C,CFP,CSRNP1,CX3CR1,CXCL10,DCSTAMP,DDX60,FCER1G,HK3,HLA-B,IFIT1,IFIT2,IFIT3,IL10RA,IL1B,ITGAM,ITGAX,LRRC25,MMP8,MMP9,NCF2,NLRC4,OAS1,OAS2,OAS3,OASL,OLFM4,PARP14,PARP9,PLSCR1,S100A8,SAMD9L,SAMHD1,SELL,SELP,SEMA6B,SIRPA,SLAMF7,SLPI,SP110,SPP1,STAT1,TAP1,TNF,TNFAIP2,TYROBP,UBA7,XAF1
IL27	2.184	cytokine	Activated	2.837	bias	3.28e-25	B2M,CCL2,CCL20,CCL4,CCL5,CCL7,CD14,CD163,CD80,CIITA,CXCL10,CXCL9,EMR1,HLA-A,HLA-B,ICAM1,IFNG,IL10,IL17A,IL1A,IL1B,IL6,IRF1,ITGAM,MRC1,SOCS1,SOCS3,STAT1,TAP1,TNF	CDKN2A,IFNG,IL17A,IL27,IRF1,JUN,NFKB1,NFkB (complex),RELA,STAT1,STAT3,TNF
IL12 (complex)		complex	Activated	3.029	bias	3.98e-24	CCL2,CCL4,CD226,CD69,HAVCR2,ICOS,IFNG,IL10,IL18BP,IL18R1,IL18RAP,IL2RA,IL6,IRF1,ITGA4,ITGAL,ITGB2,KLRC4-KLRK1/KLRK1,MMP9,NCR1,SELL,SH2D1A,STAT4,TBX21,TIMP1,TNF	IL12 (complex),IL21,JUN,NFKBIA,NFkB (complex),RELA,RNA polymerase II,STAT3
STAT3		transcription regulator	Activated	2.780	bias	6.94e-24	BCL3,C5AR1,CCL2,CD274,CD40,CD80,CDKN2A,CHI3L1,CXCL10,CXCL9,FGG,FOXP3,FSCN1,GLIPR1,GZMB,HAS2,HIF1A,HMOX1,ICOS,IL10,IL12B,IL13,IL17A,IL18R1,IL6,IRF1,JUNB,MMP9,NOS2,PDCD1LG2,PTGS2,SLAMF1,SOCS3,STAT1,TIMP1,TNF,TNFRSF1B,VCAN,XAF1	GSK3B,IL10,MUC1,NFKB1,NFkB (complex),RELA,STAT1,STAT3
IL21		cytokine	Activated	3.548	bias	9.54e-24	AICDA,BCL2L11,CCL5,CCR7,CD69,CXCL10,FCGR2B,GZMA,GZMB,IFNG,IL10,IL17A,IL18R1,IL18RAP,IL2RA,IL6,KLRC1,KLRC4-KLRK1/KLRK1,KLRD1,MMP9,PRF1,PTPRC,SELL,SOCS1,SOCS3,TBX21,TNF,TYROBP	CDKN2A,IL21,JAK3,JUN,MUC1,NFKB1,NFKBIA,NFkB (complex),RELA,RNA polymerase II,STAT1,STAT3
IFNA2		cytokine	Activated	5.311	bias	1.02e-23	BST2,CXCL10,DDX60,GBP2,HERC6,HIF1A,HSH2D,IFI44,IFI44L,IFIT1,IFIT2,IFIT3,IFITM1,IFNAR2,IL10,IL6,IRF1,IRF7,ISG15,ISG20,LGALS3BP,MMP9,OAS1,OAS2,OAS3,PARP12,PLSCR1,RSAD2,SOCS1,SOCS3,SP110,STAT1,TNFSF10,UBE2L6,USP18	Ap1,CDKN2A,EP300,IFNA2,NFKB1,P38 MAPK,PPARG,RELA,SP1,STAT1,STAT2,STAT3
IL4		cytokine		1.776	bias	1.46e-23	AICDA,ALOX15,CCL2,CCL20,CCR5,CD14,CD163,CD2,CD69,CD80,CXCR4,FCER2,FCGR2B,FOXP3,ICAM1,ICOS,IFNG,IL10,IL19,IL1B,IL4R,IL6,ITGA4,ITGAX,MMP1,MMP10,MMP9,MRC1,OSM,SERPINB3,SERPINB4,SLAMF7,SOCS1,TBX21,TNF,TNFSF4,VCAM1	Ap1,CASP1,Creb,EP300,ERK1/2,IL4,JUN,NFKB1,NFKBIA,NFkB (complex),P38 MAPK,PPARG,RELA,SP1,STAT1,STAT3,STAT6,TNF
RELA		transcription regulator	Activated	3.822	bias	3.27e-23	ANKRD1,B2M,CCL2,CCL20,CCL5,CCR7,CIITA,CXCL1,CXCL10,CXCL2,CXCL3,CXCL9,CXCR4,ELF3,FASLG,GCH1,HAS2,HIF1A,ICAM1,IL10,IL12B,IL13,IL1A,IL1B,IL23A,IL6,INPP5D,IRF1,LTB,LYN,MMP1,MMP9,NOS2,PSMB10,PSMB9,PTGS2,PTX3,TAP1,TAP2,TFPI2,TLR2,TNF	CDKN2A,FOXO3,HGF,HIF1A,JUN,MUC1,NFKB1,NFKBIA,NFkB (complex),RELA,RNA polymerase II,STAT1,STAT3,TNF
TLR3		transmembrane receptor	Activated	3.114	bias	3.31e-23	AIM2,CCL20,CCL5,CD38,CFB,CXCL10,DHX58,GBP4,IFI44,IFI44L,IFIT1,IFIT2,IFIT3,IFNG,IL10,IL12B,IL1B,IL27,IL6,IRF7,ISG15,ISG20,LMNB1,NOS2,OAS1,OASL,PIK3CD,PTX3,RSAD2,SLPI,STAT1,TLR7,TNF,TNFSF10	Ap1,EP300,IFNL1,IL10,IRF3,JUN,NFKB1,NFkB (complex),P38 MAPK,PPARG,RELA,SP1,STAT1,STAT2,STAT3,TICAM1,TLR3
IL10	3.229	cytokine		0.379		1.12e-21	BCL2A1,CCL5,CD14,CD163,CD274,CD68,CD80,CXCL10,FCGR1A,FCGR2B,FCGR3A,HLA-G,ICAM1,IFNG,IL10,IL12B,IL17A,IL1B,IL23A,IL24,IL6,ITGAL,NOS2,PDCD1LG2,SOCS1,SOCS3,TIMP1,TNF,TNFRSF1B,TNFSF11,VCAN	CDKN2A,IFNG,IL10,IL1B,IRF1,JUN,NFKB1,NFKBIA,NFkB (complex),RELA,RNA polymerase II,STAT1,STAT3,TNF
Immunoglobulin		complex	Activated	2.661	bias	2.51e-21	BCL3,C3AR1,CCL2,CCL4,CCL7,CXCL10,CXCL2,CXCL9,CXCR1,CXCR2,FCGR1A,FCGR2A,FCGR3A,IL1B,INHBA,IRF1,ITGAX,NAIP,TLR7,TLR8,TNF,UBD
IFNL1		cytokine	Activated	5.220	bias	6.86e-21	BST2,CXCL10,CXCL9,DDX60,HERC6,IFI44,IFI44L,IFIT1,IFIT2,IFIT3,IFITM1,IL10,IL6,ISG15,ISG20,LGALS3BP,OAS1,OAS2,OAS3,OASL,PHF11,PLSCR1,PSMB9,RSAD2,SP110,STAT1,UBE2L6,USP18	IFNL1,STAT1,STAT2
TREM1	5.979	transmembrane receptor	Activated	2.242	bias	8.72e-21	AREG/AREGB,CCL20,CCL5,CCL7,CCR7,CCRL2,CD274,CFB,CXCL1,CXCL2,CXCL3,CXCR4,DCSTAMP,E2F7,EBI3,GIPR,GLA,GPRC5A,HBEGF,IFIT2,IL12B,IL1B,IL23A,IL6,INHBA,IRF1,ISG15,ITGAX,LY9,MCOLN2,MMP1,MMP10,MMP19,OASL,PLAC8,PTGS2,RGS1,RRAD,S1PR3,SLAMF7,SPP1,TFPI2,TNF,TNFSF14,TNIP3	Ap1,Creb,ERK1/2,IL1B,JUN,NFKB1,NFKBIA,NFkB (complex),PPARG,RELA,STAT3,TNF,TREM1
IL18		cytokine	Activated	4.861	bias	3.41e-20	CCL2,CCL4,CD226,FASLG,HAVCR2,ICAM1,IFNG,IL10,IL18R1,IL1A,IL1B,IL2RA,IL6,INPP5D,KLRC4-KLRK1/KLRK1,MMP1,MMP13,MMP3,MMP9,NCR1,NOS2,PTGS2,SELL,TIMP1,TNF,VCAM1	Ap1,Creb,EP300,ERK1/2,FOXO1,IL18,JUN,Jnk,MUC1,NFKB1,NFKBIA,NFkB (complex),P38 MAPK,PPARG,RAF1,RELA,SP1,STAT3,TP53
IL1A	1.181	cytokine	Activated	5.045	bias	1.04e-19	ALDH1A3,CCL2,CCL20,CCL5,CD274,CXCL1,CXCL10,CXCL2,CXCL3,GCH1,ICAM1,IL11,IL1A,IL1B,IL36G,IL6,LCN2,MMP1,MMP10,NOS2,PDCD1LG2,PTGS2,PTX3,S100A9,SAA1,SERPINA3,SERPINB4,SERPINE1,TNF,TNFSF11	Ap1,EP300,IL1A,JUN,MUC1,MYD88,NFKBIA,NFkB (complex),P38 MAPK,PPARG,PTGS2,RELA,RNA polymerase II,SP1,STAT3
STAT1	1.991	transcription regulator		2.000	bias	1.46e-19	CCL2,CD14,CD274,CD40,CIITA,CXCL10,DEFB103A/DEFB103B,FCER1G,FOXP3,HIF1A,IFITM1,IRF1,IRF7,MMP9,NOS2,OAS2,PSMB9,SERPINB3,SERPINB4,STAT1,TAP1,TLR8,TNF,TNFSF10
CNOT7		transcription regulator		-1.698	bias	1.68e-19	B2M,BST2,CMPK2,CSTA,HERC6,IFI44L,IFITM1,ISG15,LGALS3BP,OAS1,OAS2,OAS3,PARP12,PLSCR1,PSMB8,SLC7A11,STAT1,TAP1,TAP2,UBE2L6
CD3		complex	Inhibited	-4.313	bias	2.37e-19	CCL20,CCL4,CD247,CD3E,CD40LG,CD69,CTLA4,CXCR3,DUSP2,EBI3,FASLG,FOXP3,GZMA,GZMB,HIF1A,IFNG,IL10,IL13,IL17A,IL21R,IL22,IL2RA,IL2RG,PTGS2,SH2D2A,STAT1,TBX21,TLR2,TNF,TNFRSF8,TNFSF10,TNFSF11,XCL1	CD3,ESR1,FOXO3,FOXP3,IL2,NFATC2,NFKBIA,NFkB (complex),PI3K (complex),RELA,SP1,STAT3,TCR
IL1RN		cytokine	Inhibited	-4.902	bias	4.48e-19	CCL20,CIITA,CTSS,GSDMD,HERC6,ICAM1,IFI44,IFI44L,IFIT3,IL18BP,IL1A,IRF1,IRF7,ISG20,MMP1,OAS1,OAS2,OAS3,OASL,RSAD2,RTP4,SLC15A3,STAT2,THEMIS2,TNF,TNFSF10,UBD,USP18	IFNG,IL1RN,IRF1,NFkB (complex),RELA,STAT1,STAT3
CEBPA		transcription regulator	Activated	2.978	bias	1.7e-18	ALOX5AP,ARG1,BCL2A1,C3AR1,CA2,CD3G,CD7,CHI3L1,CSF2RA,CSF3R,CXCR4,GAL,GCH1,GLIPR1,HLA-B,HMOX1,IL10,ISG15,ITGAL,ITGAM,KLRC1,LTF,NFIL3,OAS2,PTAFR,PTGS2,PTPRC,PTX3,RAB31,S100A9,SECTM1,SPP1,TBXAS1,TLR9,TNFSF10
IL15		cytokine	Activated	2.836	bias	2.16e-18	CCL4,CD226,CX3CR1,HAVCR2,HLX,IFNG,IL10,IL18R1,IL18RAP,IL2RA,IL2RG,IL6,KLRC4-KLRK1/KLRK1,NCR1,PSMB10,PSMB8,PSMB9,SELL,TBX21,TNF,TYROBP,ZFP36	Ap1,Creb,ERK1/2,FOXO1,IL15,IgG,JAK3,JUN,Jnk,NFKBIA,NFkB (complex),PPARG,RELA,STAT3,TP53
CD40	2.222	transmembrane receptor	Activated	2.133		3.94e-18	AICDA,BCL2A1,CCL2,CCL5,CD27,CD40,CD40LG,CD80,FASLG,FCER2,FCGR2B,ICAM1,IL10,IL12B,IL1A,IL1B,IL27,IL6,IRF1,PSMB10,PSMB9,SAMSN1,SLAMF1,SLAMF7,TAP1,TAP2,TLR2,TNF,TNFRSF13B,TNFSF10,VCAM1	Ap1,CD40,Creb,EP300,ERK1/2,JUN,MUC1,NFKB1,NFKBIA,NFkB (complex),P38 MAPK,PPARG,RELA,RNA polymerase II,SP1,STAT3,TNF
IL2		cytokine	Activated	3.949	bias	1.97e-17	AICDA,CD40LG,CD69,CX3CR1,CXCR3,GZMB,HCST,ICOS,IFNG,IL10,IL12B,IL13,IL17A,IL18BP,IL1B,IL22,IL2RA,IL2RG,IL7R,KLRC1,KLRC4-KLRK1/KLRK1,KLRD1,LCP2,PRF1,SLC2A3,TNF	Ap1,CDKN2A,IL18,IL2,IL4,IgG,JAK3,NFKB1,NFkB (complex),RELA,STAT1,STAT3,STAT6
MAP3K7		kinase		-1.845	bias	3.41e-17	CCL20,CCL5,CFB,CH25H,CXCL10,GBP2,GCH1,IFIT1,IL19,IL1B,IL6,IRF7,MMP13,MMP3,SAA1,SERPINE1,TNF,TNFSF10,XAF1	Ap1,EP300,FOXO1,IRF3,JUN,Jnk,MAP2K7,MAP3K7,NFKB1,NFkB (complex),P38 MAPK,PPARG,RELA,SP1,TP53
ERK1/2		group		1.963	bias	3.48e-17	AREG/AREGB,B2M,CCL2,CCL4,CCL5,CCR7,CXCL3,CXCR4,HBEGF,HLA-A,ICAM1,IFIT1,IL12B,IL19,IL1A,IL1B,IL6,JUNB,MAP4K1,MMP1,MMP3,NR4A3,PSMB10,PSMB8,PSMB9,PTGS2,TAP1,TAP2,TIMP1,TNF,VCAM1,WISP1	ERK1/2,IL1B,JUN,MUC1,NFKB1,NFKBIA,NFkB (complex),PRKCA,RELA,SPHK1,STAT3,TNF
CSF2		cytokine	Activated	4.900	bias	1.06e-16	ARG1,CCL2,CCR1,CD38,CD69,CD80,CIITA,CSF2RB,CTSC,CYBB,FAM65B,FCGR2B,GK,ICAM1,IL10,IL12B,IL1B,IL2RA,IL3RA,IL6,ITGA4,ITGAX,LTB,NFE2,NOS2,TLR2,TNF,UPP1	Ap1,CDKN2A,CSF2,Creb,ERK1/2,FOXO1,Gsk3,HCK,JUN,Jnk,NFKB1,NFKBIA,NFkB (complex),PPARG,RELA,STAT1,STAT3,TP53
MAPK1		kinase	Inhibited	-4.783		1.18e-16	ADAM12,BST2,C1S,CCL5,CD84,CFB,HDC,HLA-B,IFI44,IFIT1,IFIT2,IFIT3,IFITM1,IRF7,ISG15,ISG20,KRT34,LGALS3BP,NMI,OAS1,OAS2,OAS3,OASL,PARP12,PHF11,PLSCR1,PSMB8,PSMB9,PTGS2,SAMHD1,SECTM1,SP110,STAT1,STAT2,TAP1,TNF,TNFSF10,UBE2L6,USP18
IL17A	2.882	cytokine	Activated	3.631	bias	1.66e-16	BCL2A1,CCL20,CD14,CD163,CD274,CD40,CD68,CXCL1,CXCL2,CXCL3,CXCL6,IL19,IL1B,IL6,MMP3,MRC1,NOS2,PTGS2,TNF	FOXO1,IL10,IL17A,IL1B,JUN,Jnk,NFKB1,NFKBIA,NFkB (complex),RELA,RNA polymerase II,STAT3,TNF,TP53
IL13	1.880	cytokine		-0.671		2.02e-16	ADA,ALOX15,C3AR1,CASP1,CCL2,CCL20,CCL5,CD101,CD14,CD163,CD37,CD48,CD80,CLEC4A,CLEC4E,CTSC,CXCL1,CXCR2,CXCR4,CYBB,FAM162A,FCER2,FGD2,G0S2,HPSE,IL10,IL1B,IL3RA,JAKMIP2,MRC1,NFE2,NOS2,SERPINB3,SERPINB4,SLA,SLC7A7,SOCS1,ST8SIA4,TIMP4,TLR1,TNF	IL13,STAT1,STAT6
CD40LG	2.887	cytokine	Activated	3.789	bias	3.16e-16	AICDA,CCL2,CCL20,CD27,CD40,CD40LG,CD69,CD80,FCGR2B,GCH1,ICAM1,IL10,IL12B,IL1A,IL1B,IL21R,IL2RA,IL6,IRF1,LTB,PLEK,PSMB10,PTGS2,RUNX3,STAT1,TNF,TRAF1,VCAM1	Ap1,CD40LG,Creb,EP300,ERK1/2,JUN,MUC1,NFKB1,NFKBIA,NFkB (complex),P38 MAPK,PPARG,RELA,RNA polymerase II,SP1,STAT3,TNF
JUN		transcription regulator	Activated	2.910	bias	9.77e-16	C3AR1,CCL2,CD274,CXCL1,CXCL10,FASLG,HLA-B,HMOX1,ICAM1,IFNG,IL12B,IL1A,IL1B,IL6,IL7R,JUNB,MMP1,MMP10,MMP13,MMP9,NCF2,PLAUR,PTGS2,PTX3,SAA1,SERPINE1,SYK,TNF,ZFP36	Ap1,ESR1,FOXO1,JUN,Jnk,NFKBIA,NFkB (complex),RELA,RNA polymerase II,SP1,TP53
TLR2	1.806	transmembrane receptor	Activated	3.520	bias	1.41e-15	CCL2,CCR1,CCR2,CCR5,CD69,CD80,CSF2RA,DEFB103A/DEFB103B,ICAM1,IFNG,IL10,IL12B,IL1B,IL23A,IL27,IL2RA,IL6,MMP9,NOS2,SELP,SOCS3,TNF	Ap1,EP300,FOXO1,IFNG,IL10,IRF1,JUN,Jnk,NFKB1,NFKBIA,NFkB (complex),P38 MAPK,PPARG,RELA,RNA polymerase II,SP1,STAT1,STAT3,TLR2,TP53
TAB1		enzyme	Inhibited	-3.359	bias	3.72e-15	CCL20,CCL5,CFB,CH25H,CXCL10,GBP2,GCH1,IFIT1,IL1B,IL6,IRF7,MMP13,SAA1,TNFSF10,XAF1	JUN,MAP3K7,NFKB1,NFKBIA,NFkB (complex),RELA,RNA polymerase II,TAB1
GAPDH	1.017	enzyme		-0.853	bias	4.81e-15	CCL2,CCL20,CCL4,CXCL1,FCER1G,GAPDH,IFIT2,IFITM1,IFITM2,IL10,KLK3,OAS1,OAS2,OAS3,SPP1,STAT1,UBE2L6	EIF2AK2,GAPDH,IRF3
NFKB1		transcription regulator	Activated	2.415	bias	6.52e-15	ANKRD1,B2M,CCL20,CCL5,CIITA,CXCL10,CXCL2,ELF3,FSCN1,GFRA1,HAS2,IL12B,IL1B,IL2RA,IL6,IRF1,LTB,MMP9,NOS2,PTGS2,PTX3,TNF,TNFSF10	IL12 (complex),JUN,MUC1,NFKB1,NFKBIA,NFkB (complex),RELA,RNA polymerase II,STAT3
P38 MAPK		group	Activated	4.266	bias	8.7e-15	BATF2,CCL2,CCL5,CCR7,CD40,CXCL10,CXCL9,HMOX1,ICAM1,IL10,IL12B,IL1B,IL23A,IL6,INHBA,IRF7,MMP1,MMP13,MMP3,MMP9,NR4A3,PLA2G7,PTGS2,RBP1,RRAD,SERPINE1,STAT1,TIMP1,TLR2,TNF,TNFSF10	Ap1,Creb,ERK1/2,IL1B,JUN,MUC1,NFKB1,NFKBIA,NFkB (complex),P38 MAPK,PPARG,PTGS2,RELA,STAT3,TNF
SPI1	1.574	transcription regulator				8.78e-15	C1QC,CCR7,CD68,CHI3L1,CIITA,CSF2RA,CSF2RB,CTSS,CYBB,FES,FUT7,HK3,IL12B,IL1B,IL24,NCF2,NCF4,TNFRSF14,VAV1
Interferon alpha		group	Activated	4.884	bias	2.2e-14	AIM2,APOL2,BAK1,CASP1,CSF2RB,CXCL10,CXCL9,HLA-G,IFIT1,IFIT2,IFIT3,IFNG,IL18R1,IL18RAP,IL27,IRF1,IRF7,ISG15,ISG20,OAS1,PARVG,STAT4,TBX21,TLR1,TLR2,TLR7,TLR8,TNF,TNFSF10,USP18	Ap1,EP300,IRF3,Interferon alpha,JUN,P38 MAPK,PPARG,RELA,SP1,STAT1,STAT2
miR-155-5p (miRNAs w/seed UAAUGCU)		mature microRNA	Inhibited	-3.159	bias	2.59e-14	CASP1,CCL20,CCL4,CTLA4,CXCL1,CXCL2,CXCL3,FCER2,IL1A,IL1B,IL23A,IL6,INPP5D,SERPINE1,SOCS1,TNF
CD28		transmembrane receptor	Inhibited	-3.421	bias	3.47e-14	CCL4,CD247,CD3E,CD40LG,CD69,CTLA4,CXCR3,EBI3,FASLG,FOXP3,GZMA,GZMB,HAVCR2,IFNG,IL10,IL13,IL17A,IL21R,IL2RA,IL7R,PTGS2,TBX21,TNF,TNFSF11,XCL1	CD28,FOXP3,IL2,IL4,MAPK14,NFATC2,NFkB (complex),RELA,STAT1,STAT3,STAT6,TCR
TGFB1		growth factor	Activated	3.773	bias	8.03e-14	ACTA2,ANKRD1,BCL2L11,BCL3,CCL2,CCL5,CCR7,CD163,CHI3L1,CLEC2D,CX3CR1,CXCR1,CXCR3,CXCR4,FASLG,FOXP3,FSCN1,HAS3,HBEGF,HMOX1,IFNG,IL11,IL17A,IL1RL1,IL6,ITGA4,ITGB2,JUNB,KRT81,LAMC2,LTBP2,MMP1,MMP10,MMP12,MMP13,MMP3,MMP9,MRC1,PIK3CD,PLAUR,PTGS2,RAB31,SERPINA3,SERPINE1,TIMP1,TNC,TNF,WISP1,ZFP36	Ap1,Creb,EP300,ERK,ERK1/2,JUN,NFKBIA,NFkB (complex),P38 MAPK,PPARG,RELA,SP1,SPHK1,TGFB1
CD14	3.886	transmembrane receptor	Activated	2.922	bias	9.79e-14	CCL2,CCL4,CCL5,CXCL10,CXCR2,IFIT1,IL10,IL1B,IL6,PTGS2,TLR2,TNF	CD14,FOXO1,IL10,IL6,JUN,Jnk,NFKB1,NFKBIA,NFkB (complex),RELA,RNA polymerase II,STAT3,TNF,TP53
EIF2AK2		kinase	Activated	4.439	bias	1.12e-13	ARG1,IFIT1,IFITM1,IFITM2,IL6,ISG15,ISG20,LGALS3BP,NMI,NOS2,OAS1,OAS3,PARP12,PARP9,PLSCR1,PSMB10,SAMHD1,SP140,STAT1,UBE2L6,USP18	EIF2AK2,IRF3,JUN
CAMP		other		1.117	bias	1.13e-13	CCL2,CCL20,CCL4,CCL5,CCL7,CCR7,CD80,CXCL1,CXCR2,FPR2,IL10,IL12B,IL1B,IL6,TNF,TNFAIP2	Ap1,CAMP,Creb,EP300,ERK1/2,IL1B,JUN,MUC1,NFKB1,NFKBIA,NFkB (complex),P38 MAPK,PPARG,RELA,SP1,STAT3,TNF
RNASE2		enzyme	Activated	3.387	bias	2.99e-13	CCL2,CCL4,CCL5,CCL7,CD300A,CXCL10,CXCL9,IL10,IL12B,IL13,IL2RA,IL6,OSM,PPBP,TNF	NFKB1,NFKBIA,NFkB (complex),RELA,RNASE2,TLR2
IFNB1		cytokine	Activated	2.855	bias	4.23e-13	BAK1,BST2,CASP1,EBI3,IFIT1,IFIT3,IL10,IL17A,IL24,IL27,IRF1,MMP9,OAS2,STAT1,STAT2,TNFSF10	IFNB1,STAT1,STAT2
BCR (complex)		complex		1.946	bias	8.5e-13	AICDA,BCL2A1,CCL4,CCR7,CD27,CD69,CD7,CD80,CXCR4,FCER2,GBP2,IL2RB,ITGA4,JUNB,POU2F2,PTAFR,PTGS2,SELL,SLAMF7,TLR9	Akt,Ap1,BCR (complex),Creb,ERK1/2,IL8,JUN,NFKBIA,NFkB (complex),PPARG,RELA,RNA polymerase II
lymphotoxin-alpha1-beta2		complex	Activated	3.148	bias	1.05e-12	CCL2,CCL5,ICAM1,IL1A,IL1B,IL6,MMP1,MMP3,TNF,VCAM1
TLR4		transmembrane receptor	Activated	3.873	bias	1.1e-12	CCL2,CCL5,CD38,CD80,CXCL10,ICAM1,IFNG,IL10,IL12B,IL1B,IL23A,IL27,IL6,MMP9,NOS2,TNF,TNFSF10,VCAM1	Ap1,EP300,GSK3B,IL10,JUN,MUC1,NFKB1,NFKBIA,NFkB (complex),P38 MAPK,PPARG,RELA,RNA polymerase II,SP1,STAT1,STAT3,TLR4
JAG2		growth factor	Inhibited	-3.221	bias	2.31e-12	CCL20,CCL5,CCR1,CCR8,CD40LG,CXCL1,CXCL3,CXCL6,CXCL9,CXCR1,IL10RA,IL1A,IL1B,SPP1,TNF
Jnk		group	Activated	4.160	bias	2.32e-12	BCL2L11,CCL2,CCL4,CCR7,CD40,GDF15,ICAM1,IL12B,IL19,IL1A,IL1B,IL23A,IL6,MMP1,MMP13,MMP3,NOS2,PTGS2,TNF,VCAM1,ZFP36	Akt,Ap1,FOXO1,JUN,Jnk,NFKB1,NFKBIA,NFkB (complex),RELA,RNA polymerase II,SP1,STAT3,TNF
Ifn gamma		complex	Activated	2.779	bias	5.64e-12	CXCL10,CXCR3,CYBB,ICAM1,IL18BP,IRF8,NOS2,NR4A3,SH2D1A,SOCS3,XAF1	CDKN2A,Ifn gamma,NFKB1,RELA,STAT1,STAT3
IgG		complex		-0.328	bias	6.69e-12	B2M,CCL2,CCL4,CCL5,CTSC,FABP5,FCGR2B,GPRC5A,IFITM1,IFNG,IL10,IL12B,IL1B,IL6,ISG15,KLK6,KRT16,KRT31,LY9,PLAUR,PTGS2,SLAMF7,SLC2A3,TLR7,TNF,TNFRSF13B,ZFP36	APP,Ap1,EP300,IFNG,IRF1,IgG,JUN,NFKBIA,NFkB (complex),P38 MAPK,PPARG,RELA,RNA polymerase II,SP1,STAT1,STAT3
SP1		transcription regulator		1.857	bias	1.74e-11	ALOX15B,B4GALT5,CCL2,CCL20,CD79B,CDKN2A,CHI3L1,CIITA,CXCL10,CYP7B1,F7,FASLG,FES,FPR2,GDF15,HAS2,HIF1A,HMOX1,HPSE,IL10,IL21R,IL2RB,KRT16,KRT81,LTB,NCF2,PLAUR,PROCR,PTGS2,SLC2A1,SOCS1,SPP1,STAT1,TFPI2,TLR2,TNF,TNFSF10,TNFSF14	AHR,ESR1,NFkB (complex),SP1
IRF1	2.130	transcription regulator	Activated	2.778	bias	1.9e-11	B2M,CASP1,CCL2,CIITA,CXCL10,CYBB,FPR2,IL27,PSMB10,PSMB8,PSMB9,SOCS1,SPI1,TAP1,TAP2,TNFSF10
ERK		group	Activated	3.613	bias	3.65e-11	AREG/AREGB,CCL2,CCL4,CXCL10,DEFB103A/DEFB103B,GDF15,HAS3,HBEGF,ICAM1,IFNAR2,IFNG,ITGB2,JUNB,LCN2,MMP1,MMP13,PTGS2,SELL,SERPINE1,STAT1,TBX21,ZFP36	Ap1,Creb,EP300,ERK,ERK1/2,JUN,NFKB1,NFKBIA,NFkB (complex),PPARG,RELA,RNA polymerase II,STAT3,TNF
RNASE1		enzyme	Activated	2.905	bias	4.77e-11	CCL2,CCL4,CCL5,CCL7,CXCL10,CXCL9,FCER2,IL12B,IL2RA,IL6,OSM,TNF
SOCS3	1.870	phosphatase	Inhibited	-2.376	bias	2.38e-10	CXCL10,IFIT1,IFIT2,IL12B,IL17A,IL6,ISG20,OAS1,OAS2,TNF	CDKN2A,MUC1,NFKB1,NFKBIA,NFkB (complex),RELA,SOCS3,STAT1,STAT2,STAT3
IL1		group	Activated	3.112	bias	6.05e-10	CCL2,IL10,IL17A,IL6,MMP1,MMP13,MMP3,MMP9,PTGS2,TNFSF11	Ap1,CEBPB,Creb,EP300,ERK1/2,FOXO1,IL1,JUN,Jnk,NFKBIA,NFkB (complex),P38 MAPK,PPARG,RELA,RNA polymerase II,SP1,TP53
IFNAR2	1.032	transmembrane receptor	Activated	2.132	bias	1.19e-09	ISG15,KLRC4-KLRK1/KLRK1,PSMB10,PSMB8,PSMB9,UBA7,UBD,UBE2L6,USP18
miR-146a-5p (and other miRNAs w/seed GAGAACU)		mature microRNA	Inhibited	-3.357	bias	1.22e-09	CCL2,CCR3,CD40,IL10,IL1F10,IL36A,IL36G,LTF,NOS2,PGLYRP1,PTAFR,TBX21,TLR1,TLR9,TNF	Ap1,EP300,FOXO1,JUN,Jnk,MAPK14,NFkB (complex),P38 MAPK,PPARG,RELA,SP1,TP53,miR-146a-5p (and other miRNAs w/seed GAGAACU)
KRT14		other				1.26e-09	CXCL1,CXCL14,DSC2,GJB2,GJB6,KLK13,KLK14,KLK6,KRT1,KRT16,MMP1,MMP13,MMP19,MMP9
mir-155	1.782	microRNA		-1.037	bias	2.1e-09	AICDA,CSF3,FCER2,IFNG,IL1B,INPP5D,IRF8,SERPINE1,SOCS1,SPI1,TNF
Gm-csf		group	Activated	2.178	bias	4.25e-09	BCL3,CD14,CD163,CD40,IL10,IL1B,IL6,MMP1,MMP9,MRC1,PTGS2,SOCS3,TNF	Gm-csf,IL1B,JUN,NFKB1,NFkB (complex),RELA,STAT3
EZH2		transcription regulator	Activated	3.501	bias	6.36e-09	ALOX5AP,C15orf48,CDKN2A,CSF3,CXCL1,CXCL10,CXCL2,GDF15,GPR68,IL11,IL23A,IL24,IL6,KIAA1199,KRT81,LCN2,LTB,PTGS2,SAA1,TNF,UBD
NR3C1		ligand-dependent nuclear receptor		-0.523	bias	7.93e-09	ALOX5AP,BCL2L11,BTK,CASP4,CCL2,CCL5,CD38,CD40LG,CSRNP1,GLIPR1,GPR65,GZMA,ICAM1,IL11,IL1B,IL24,IL36G,IL3RA,IL6,IL7R,INHBA,IRF1,ITGB2,LTB,NAIP,NLRC4,NLRP3,NOS2,NTRK1,OLR1,PDCD1LG2,PIK3CD,PTGS2,RELT,SERPINE1,SPP1,STOM,TLR1,TNF,TNFAIP2,TNFRSF1B,TNFRSF8,TNFSF11,TNFSF14,TNFSF4,TRAF1,VCAM1	EP300,NR3C1,RELA
FOS		transcription regulator	Activated	3.124	bias	9.35e-09	C3AR1,CCL2,CSF3,FASLG,HLA-B,ICAM1,IL12B,IL1A,MMP10,MMP13,MMP8,MMP9,NCF2,PTGS2,SERPINE1,VCAM1	Ap1,FOS,JUN,NFKBIA,NFkB (complex),RELA,RNA polymerase II,SP1
PI3K (family)		group		1.978	bias	9.54e-09	AKR1B10,BCL2L11,CCL2,CD274,CXCL10,CXCR4,HMOX1,IL10,IL12B,IL6,MMP9,NOS2,PTGS2,TNF,TNFSF10	Ap1,EP300,FOXO1,FOXO3,GSK3B,NFKB1,NFKBIA,NFkB (complex),P38 MAPK,PI3K (family),PPARG,RELA,SP1,STAT1,STAT3,TP53
RAF1		kinase	Activated	2.940	bias	1.16e-08	IL10,IL12B,IL1B,IL23A,IL6,MMP1,MMP13,MMP3,MMP9,TNF	Ap1,Creb,ERK1/2,FOXO1,IKBKB,JUN,Jnk,MUC1,NFKB1,NFKBIA,NFkB (complex),PPARG,RAF1,RELA,STAT3,TP53
NFATC2		transcription regulator		1.067	bias	1.16e-08	CD3G,CD40LG,CTLA4,CX3CR1,FASLG,FOXP3,IL22,PTGS2,S100A3,TNF
SOCS1	1.361	other	Inhibited	-3.124	bias	1.43e-08	BAK1,CXCL10,CXCL2,IFIT1,IFIT2,IRF1,IRF7,ISG15,ISG20,OAS1,OAS2,SOCS1	JUN,NFKBIA,NFkB (complex),RELA,RNA polymerase II,SOCS1,STAT1,STAT2
PF4	1.024	cytokine	Activated	2.791	bias	1.65e-08	CCL2,CCL4,CXCL3,IL19,IL1A,IL1B,IL6,TNF	Ap1,Creb,EP300,ERK1/2,FOXO1,FOXO3,JUN,Jnk,NFKBIA,NFkB (complex),P38 MAPK,PF4,PI3K (complex),PPARG,RELA,SP1,STAT3,TP53
IL12 (family)		group		0.995		1.65e-08	CD40LG,CD69,IFNG,IL17A,IL22,IRF1,IRF8,KLRC4-KLRK1/KLRK1	IFNG,IL12 (family),IRF1,NFkB (complex),RELA,STAT1,STAT3
Akt		group	Activated	3.436	bias	2.06e-08	ANKRD1,BCL2A1,CCR7,CD274,CXCR4,HIF1A,IL17A,IL22,LCN2,MMP9,PTGS2,TNF,VCAM1	Akt,FOXO1,JUN,Jnk,MUC1,NFKB1,NFKBIA,NFkB (complex),RELA,RNA polymerase II,STAT3,TP53
EBI3	1.361	cytokine	Activated	2.550	bias	2.12e-08	B2M,CD80,CIITA,HLA-A,HLA-B,ICAM1,IL10,IL17A,STAT1,TAP1	EBI3,STAT1
PAF1		other	Activated	3.729	bias	2.36e-08	CCL3L1/CCL3L3,CCL5,HELZ2,IFI44,IFI44L,IFIT3,ISG15,ISG20,OAS2,OAS3,OASL,PLAUR,SERPINE1,ZFP36
TNFSF12		cytokine	Activated	2.620	bias	2.64e-08	CCL2,CCL5,ICAM1,IL6,MMP1,MMP3,TNF	Ap1,EP300,MUC1,NFKB1,NFKBIA,NFkB (complex),P38 MAPK,PPARG,RELA,SP1,STAT3,TNFSF12
C5	1.965	cytokine	Activated	2.020	bias	2.64e-08	C5AR2,IL10,IL1B,IL6,ITGAM,SERPINE1,TNF	C5,IL1B,IL8,JUN,NFKB1,NFKBIA,NFkB (complex),RELA,SPHK1,STAT3,TNF
PI3K (complex)		complex	Activated	2.945	bias	2.95e-08	CCL4,HAS3,HBEGF,HIF1A,IFIT1,IL12B,IL17A,IL1B,IL22,IL23A,IL6,LCN2,LTBP2,PTGS2,TNF,TNFSF10,TREM1	Akt,Ap1,Creb,ERK1/2,FOXO1,GSK3B,JUN,Jnk,NFKB1,NFKBIA,NFkB (complex),PI3K (complex),PPARG,RELA,STAT1,STAT3,TP53
CEBPB		transcription regulator	Activated	2.756	bias	2.95e-08	CCL4,CCL5,CCR5,CSF3R,F7,HP,IL10,IL12B,IL1B,IL24,IL6,MMP1,MMP10,MMP3,PTGS2,TLR8,TLR9	CEBPB,JUN,NFkB (complex),PRKCE,PTGS2,RELA,STAT3
IL3		cytokine		1.854	bias	3.08e-08	CD14,CD40,CD69,CD80,FCGR2A,FCGR2B,IL13,IL1B,IL6,ITGAM,SPI1	CDKN2A,IL3,NFKB1,RELA,STAT1,STAT3
HMGB1		transcription regulator	Activated	2.375	bias	3.7e-08	CCL2,CD40,CD80,FGL1,ICAM1,IFIT1,IL6,MRC1,TNF,VCAM1	Ap1,Creb,EP300,ERK1/2,FOXO1,HMGB1,IL18,JUN,Jnk,NFKB1,NFKBIA,NFkB (complex),P38 MAPK,PPARG,RELA,RNA polymerase II,SP1,TP53
P2RX7		ion channel	Activated	2.180	bias	4.11e-08	CCL20,CXCL10,IL1B,IL23A,IL6,NOS2,TNF,TNFSF10	IL1B,JUN,NFKB1,NFkB (complex),P2RX7,RELA,STAT3
TLR7	1.117	transmembrane receptor	Activated	3.407	bias	4.14e-08	CCL2,CCL20,CCR7,CD40,CD80,CXCL1,CXCL2,CXCL3,ICAM1,IL12B,IL1B,IL6,PTX3,TNF,TRPM2	IL27,JUN,NFKBIA,NFkB (complex),RELA,RNA polymerase II,STAT1,STAT3,TLR7
IL5		cytokine	Activated	3.719	bias	5.92e-08	CCL2,CCR1,CD69,CIITA,CSF2RB,CTSC,FAM65B,FCGR2B,GK,IL2RA,IL3RA,LTB,NFE2,UPP1
Fcer1		complex	Activated	3.070	bias	6.26e-08	CCL2,CCL4,IFIT2,IL13,IL1B,IL6,INHBA,KMO,TNF,TNFRSF9	Ap1,Creb,EP300,ERK1/2,FOXO1,Fcer1,JUN,Jnk,NFKB1,NFKBIA,NFkB (complex),P38 MAPK,PPARG,RELA,RNA polymerase II,SP1,TP53
APP		other	Activated	2.429	bias	6.44e-08	CCL20,IL1B,IL6,NOS2,PTGS2,TNF,TNFAIP2,TNFSF10,TUBB3	APP,JUN,NFKBIA,NFkB (complex),RELA,RELB,RNA polymerase II,SMPD2,SYK
ADIPOQ		other		0.205		6.44e-08	CCL2,CXCL9,CXCR3,IFNG,IL10,IL6,MSR1,PTGS2,TIMP1	ADIPOQ,Ap1,CDKN2A,Creb,EP300,ERK1/2,IL10,MUC1,NFKB1,NFKBIA,NFkB (complex),P38 MAPK,PPARG,RELA,SP1,STAT1,STAT3
CREBBP		transcription regulator				7.04e-08	CXCL10,CXCL9,FGL1,FUT7,HAS2,INPP5D,IRF1,NR4A3,PTGS2,TLR2,TNF,TNFSF10
SELPLG	1.683	other	Activated	3.317	bias	7.44e-08	BCL2A1,BST1,CCL2,CCL4,CXCL2,CXCR4,HCK,IL10,IL1B,IL4R,PLAUR
IRF3		transcription regulator	Activated	3.246	bias	7.44e-08	CCL2,CCL5,CXCL10,IFIT1,IFIT2,IL6,IRF7,ISG15,MMP3,MMP9,TNF	Ap1,IRF3,JUN,NFKB1,NFkB (complex),RELA,SP1,STAT3,TNF
Igm		complex		-0.651		7.44e-08	BAK1,BCL2A1,BCL2L11,CDKN2A,FCGR2B,PTAFR,SAMSN1,TNF,TNFRSF13B,TNFRSF14,TRAF1	CDKN2A,Igm,MAP2K1
ULBP1		transmembrane receptor	Activated	2.449	bias	1.07e-07	CCL4,CD69,IFNG,IL2RA,TNF,TNFRSF9
SAA		group	Activated	2.397	bias	1.07e-07	ICAM1,IL12B,IL23A,MMP1,MMP13,VCAM1	Ap1,Creb,EP300,ERK1/2,JUN,MUC1,NFKBIA,NFkB (complex),P38 MAPK,PPARG,RELA,RNA polymerase II,SAA,SP1,STAT3
U1 snRNP		complex	Activated	2.384	bias	1.07e-07	CCL4,CCL5,IFNG,LY9,SLAMF7,TNF
IL37		cytokine	Inhibited	-2.408	bias	1.07e-07	CSF3,IFNG,IL1A,IL1B,IL6,TNF
AHR		ligand-dependent nuclear receptor		0.572	bias	1.63e-07	AREG/AREGB,CCL5,CYP1A1,IFNG,IL17A,IL1B,IL22,IL6,PTGS2,SAA1	AHR,Ap1,Creb,ERK1/2,ESR1,IL6,JUN,MUC1,NFKBIA,NFkB (complex),PPARG,RELA,RNA polymerase II,STAT3
PTGS2	4.284	enzyme	Activated	3.308	bias	1.8e-07	CCL2,CCL5,CCR7,CXCL10,ICAM1,IL1B,IL6,ITGAL,MMP9,MSR1,PTGS2,TNF,TNFSF10,TRAF1	ESR1,Histone h3,JUN,NFKBIA,NFkB (complex),PTGS2,RELA,RNA polymerase II,SP1
STAT2	1.103	transcription regulator				1.88e-07	IFIT2,IFITM1,IRF1,ISG15,OAS1,OAS2,RSAD2,TNFSF10	STAT1,STAT2
HMOX1	1.153	enzyme	Inhibited	-2.154		1.98e-07	CCL2,CXCL1,CXCL10,CXCL3,CXCL9,HMOX1,IL10,IL1B,IL6,MMP9,NOS2,TNF	Ap1,EP300,HMOX1,JUN,NFKBIA,NFkB (complex),P38 MAPK,PPARG,RELA,RNA polymerase II,SP1,STAT1
MYD88		other	Activated	2.317	bias	2.03e-07	CCL2,CCL5,CD274,CSF3,CXCL1,CXCL10,IL1B,IL6,TNF	CDKN2A,IFNG,IRF1,JUN,MYD88,NFKB1,NFKBIA,NFkB (complex),RELA,RNA polymerase II,STAT1,STAT3,TNF,TRAF6
PLG		peptidase	Activated	2.610	bias	2.21e-07	CCL2,CD40,IL1A,IL1B,IL6,PTGS2,TNF	Ap1,CEBPB,Creb,EP300,ERK1/2,IKBKB,IL1A,JUN,NFKBIA,NFkB (complex),P38 MAPK,PLG,PPARG,RELA,SP1
IL8		cytokine		1.171		2.41e-07	CD69,COL12A1,FASLG,IL1B,IL2RA,ITGAM,ITGB2,KLK3,MMP9,PTGS2,SELL	IL8,MUC1,NFkB (complex),RELA,STAT3
JAK3	1.182	kinase		-0.678		3.2e-07	CD274,IL10,IL12B,IL6,TNF	CDKN2A,GSK3B,JAK3,MUC1,NFKB1,NFkB (complex),RELA,STAT1,STAT3
JUNB	1.397	transcription regulator	Activated	2.433	bias	3.39e-07	CD274,HMOX1,MMP1,MMP10,MMP13,MMP9,NCF2,PLAUR,SERPINE1
FAS		transmembrane receptor		-0.088	bias	3.46e-07	BCL2A1,CCL2,ICAM1,IRF1,LTB,MMP1,MMP13,MMP9,NFKBIE,RND1,ZFP36	Ap1,EP300,FAS,FOXO1,JUN,Jnk,MUC1,NFKBIA,NFkB (complex),P38 MAPK,PPARG,PRKCA,RELA,RNA polymerase II,SP1,STAT3,TP53
DDX58		enzyme	Activated	2.744	bias	3.59e-07	CXCL10,IFIT1,IL6,ISG15,PTGS2,SOCS1,SOCS3,TNF	DDX58,IRF3,JUN,MUC1,NFKBIA,NFkB (complex),RELA,RNA polymerase II,STAT3
NFKBIA		transcription regulator		1.172	bias	3.59e-07	ANKRD1,ICAM1,IL1B,IL6,MMP9,PTGS2,TNF,TNFSF10	JUN,MUC1,NFKB1,NFKBIA,NFkB (complex),RELA,RNA polymerase II,STAT3
SATB1		transcription regulator		-0.628		4.49e-07	CD69,CYBB,EBI3,EVI2A,F5,FAM65B,GPR18,HELZ2,IKZF1,IL18RAP,IRF7,IRF8,PTGS2,RGS1,SELL,SPI1,UBE2L6,XAF1
RORC		ligand-dependent nuclear receptor		1.293	bias	5.08e-07	FOXP3,IFNG,IL17A,IL1B,IL22,IL6,TNF
TXN		enzyme		0.000		5.49e-07	C5,CD38,CD40,CYP1A1,HIF1A,ICAM1,IL1B,NOS2,SELL	FOXO1,IL1B,JUN,Jnk,NFKB1,NFKBIA,NFkB (complex),RELA,STAT3,TP53,TXN
JAK1		kinase	Activated	2.813	bias	6.48e-07	CCL2,CD40,HLA-A,HLA-F,IFIT2,IL19,IRF1,STAT1	CDKN2A,JAK1,NFKB1,RELA,STAT1,STAT2,STAT3
FOSL1		transcription regulator	Activated	2.400	bias	6.48e-07	CDKN2A,IL6,MMP1,MMP10,MMP13,MMP9,PLAUR,SERPINE1	Ap1,FOSL1
COL18A1		other	Inhibited	-3.357	bias	7.27e-07	CCL2,CHGA,F10,F7,HIF1A,ICAM1,IL6,ITGB2,JUNB,MMP1,NOS2,PTGS2,SELP,SERPINE1,STAT1	COL18A1,FOXO1,JUN,Jnk,MUC1,NFkB (complex),RELA,STAT3,TP53
FOXL2		transcription regulator	Activated	2.205	bias	7.67e-07	BCL2A1,CCL20,CCL3L1/CCL3L3,CDKN2A,CH25H,CXCL2,CXCL3,HRH2,ICAM1,IL11,KLK9,NR4A3,PTGS2
MAPK14		kinase	Activated	2.611	bias	1.05e-06	CCL2,CD40,CDKN2A,IL10,MMP13,PTGS2,TNF	IL6,JUN,MAPK14,MUC1,NFKB1,NFKBIA,NFkB (complex),RELA,RNA polymerase II,STAT3,TNF
ICOS	2.898	transmembrane receptor	Activated	2.586	bias	1.05e-06	CD40LG,CTLA4,ICOS,IFNG,IL10,IL17A,TBX21	ICOS,IL10,IL4,NFKB1,NFkB (complex),RELA,STAT1,STAT3,STAT6
IL22	4.368	cytokine		1.219	bias	1.05e-06	HP,IFNG,IL13,KRT1,NOS2,SAA1,SERPINA3
NAMPT		cytokine		1.682	bias	1.11e-06	CCL20,CXCL10,IL6,MMP1,MMP3,MMP9,NELL2,TNF	CDKN2A,JUN,NAMPT,NFKB1,NFKBIA,NFkB (complex),RELA,RNA polymerase II,STAT1,STAT3
ITGB2	2.024	transmembrane receptor		1.664	bias	1.18e-06	CCL4,CD69,ITGA4,ITGAL,RAC2,TNF
IL7		cytokine		0.686	bias	1.18e-06	IFNG,IL2RA,IL7R,MMP13,SELL,SLC2A1	IL2,IL7,STAT3
mir-146	3.932	microRNA	Inhibited	-2.425	bias	1.18e-06	CCL2,CCL7,CXCL10,IL1B,IL6,TNF
CD46		other	Inhibited	-2.449	bias	1.18e-06	CD69,FOXP3,GZMB,IFNG,IL10,IL2RA
CEBPE	1.965	transcription regulator				1.18e-06	ALOX5AP,CSF3R,F7,ITGAM,LTF,TLR9
IFN Beta		group		1.698	bias	1.19e-06	BAK1,HLA-B,HLA-G,IFIT1,IFNAR2,IFNG,IL24,OAS2,SOCS1,STAT1	IFN Beta,IFNG,IRF1,NFkB (complex),RELA,STAT1,STAT3
Cdk		group	Activated	2.213	bias	1.84e-06	CCL2,CCL5,CXCL10,CXCL2,IL6
IFN type 1		group		-0.391		1.84e-06	IFIT1,IFNG,ISG15,STAT1,TNFSF10	IFN type 1,IFNG,IRF1,NFkB (complex),RELA,STAT1,STAT2,STAT3
TNFRSF18		transmembrane receptor	Inhibited	-2.236	bias	1.84e-06	CCL2,ICAM1,IL6,MMP9,TNF	JUN,NFKBIA,NFkB (complex),RELA,RNA polymerase II,TNFRSF18
ETS		group				1.84e-06	C3AR1,CHI3L1,ICAM1,JAK3,LTB
TNFRSF12A		transmembrane receptor				1.84e-06	CCL2,CCL5,IL6,MMP1,MMP3
TSLP		cytokine	Activated	2.600	bias	2.01e-06	CD40,CD80,IL10,IL12B,IL2RA,IL6,TNFSF4	Ap1,CDKN2A,EP300,FOXO1,JUN,Jnk,NFKB1,NFkB (complex),P38 MAPK,PPARG,RELA,SP1,STAT1,STAT3,TP53,TSLP
SPHK1		kinase		1.211		2.01e-06	CCL5,IFNG,IL1B,IL6,PTGS2,SERPINE1,TNF	Ap1,Creb,ERK1/2,FOXO1,GSK3B,IKBKB,JUN,Jnk,NFKB1,NFKBIA,NFkB (complex),PPARG,RELA,SPHK1,STAT1,STAT3,TP53
Ap1		complex	Activated	2.379	bias	2.33e-06	BAK1,C3AR1,IL12B,IL1A,IL23A,IL6,MMP1,MMP9,SERPINE1,TNF
MAVS		other	Activated	2.446	bias	2.82e-06	CXCL10,IFIT1,ISG15,RSAD2,SOCS1,SOCS3	DDX58,IRF3,JUN,MAVS,NFkB (complex),RELA
SYK	2.327	kinase	Activated	2.434	bias	2.82e-06	CCL2,CCL5,CD69,CXCL10,IL6,TNF	Ap1,EP300,MUC1,NFKB1,NFKBIA,NFkB (complex),P38 MAPK,PPARG,REL,RELA,RELB,SP1,STAT3,SYK
IRF4		transcription regulator		-0.130		2.93e-06	AICDA,B2M,CIITA,FCER2,IL10,IL13,INPP5D,SPIB
IL6	3.974	cytokine	Activated	2.698	bias	3.04e-06	ARG1,BAK1,CCL2,CD163,FGG,HP,IL17A,JUNB,KLK3,MMP10,MMP8,NOS2,PTGS2,SAA1,SERPINA3,TIMP1,TNF,VCAM1	Akt,Ap1,CDKN2A,Creb,ERK1/2,IL6,NFKB1,NFKBIA,NFkB (complex),PPARG,RELA,RNA polymerase II,STAT1,STAT3
CCL5	4.539	cytokine	Activated	3.302	bias	3.9e-06	C5AR1,CCL2,CCL4,CCR1,CD163,IL1B,IL6,MMP19,MMP9,OLR1,PLAUR	CCL5,IL4,STAT1,STAT3,STAT6
NEDD9		other	Activated	3.162	bias	4.32e-06	AOAH,CA9,ELF3,GDF15,MMP9,PLAC8,PPP1R3B,SERPINE1,SLC2A1,STC1	HIF1A,NEDD9
CSF1		cytokine		1.912	bias	4.53e-06	CD163,FASLG,IL10,IL1B,IL6,MMP12,STAT1,TNFRSF1B
IL33		cytokine		1.898	bias	4.53e-06	IFNG,IL13,IL1B,IL1RL1,IL6,ITGAM,MSR1,TNF	Ap1,EP300,FOXO1,IL33,IL4,JUN,Jnk,NFKBIA,NFkB (complex),P38 MAPK,PPARG,RELA,RNA polymerase II,SP1,STAT1,STAT3,STAT6,TP53
NCR3		transmembrane receptor	Activated	2.216	bias	6.17e-06	CCL4,CCL5,CD3E,IFNG,TNF	NCR3,NFKBIA,RELA,RELB,SYK
CCL2	1.754	cytokine	Activated	2.175	bias	6.17e-06	ICAM1,IL1A,IL6,MMP1,TIMP1	Ap1,CCL2,Creb,ERK1/2,NFKBIA,PPARG,RELA
S100A9	6.326	other		1.962	bias	6.17e-06	IL1B,IL6,MMP1,S100A9,TNF
FASN		enzyme		-1.342	bias	6.17e-06	IL10,IL12B,IL6,PTGS2,TNF	FASN,JUN,NFKBIA,NFkB (complex),RELA,RNA polymerase II,SMPD2
CD274	2.273	enzyme		-1.452	bias	6.17e-06	IFNG,IL10,IL13,IL6,TNF
LILRB4		other	Inhibited	-2.176	bias	6.17e-06	CXCL10,IFNG,IL1A,IL1B,IL6	Ap1,EP300,IKBKB,LILRB4,NFKB1,NFKBIA,NFkB (complex),P38 MAPK,PPARG,RELA,SP1
Histone h3		group				6.18e-06	B2M,CA9,CCL2,CCR3,CD69,CDKN2A,CIITA,COL4A6,FASLG,GAPDH,HPSE,ICAM1,IL1A,IL1B,IL6,NCF1,RPRM,SPTA1,STOM,TLR2,TNFSF10,TNFSF11	AHR,ESR1,Histone h3,MUC1,NFkB (complex),RELA,RNA polymerase II,SP1,STAT3
SMPD2		enzyme		1.982	bias	6.38e-06	IL1B,IL6,NOS2,TNF	Ap1,Creb,ERK1/2,JUN,NFKBIA,NFkB (complex),PPARG,RELA,RNA polymerase II,SMPD2
CD163	1.114	transmembrane receptor		1.969	bias	6.38e-06	HMOX1,IL1B,IL6,TNF	CD163,IL10,NFKB1,NFkB (complex),RELA,STAT3
PRKD1		kinase		1.949	bias	6.38e-06	MMP1,MMP3,PTGS2,VCAM1	Ap1,EP300,P38 MAPK,PPARG,PRKD1,RELA,SP1
ULBP2		transmembrane receptor		1.067	bias	6.38e-06	CCL4,IFNG,KLRC4-KLRK1/KLRK1,TNF
KLRC4-KLRK1/KLRK1	2.758	transmembrane receptor		0.864	bias	6.38e-06	FASLG,IFNG,TNF,TNFSF4
CREB1		transcription regulator				7.64e-06	CIITA,FUT7,HAS2,IL2RA,MMP13,NR4A3,PTGS2,TLR9,TNF,TRH
TLR8	1.893	transmembrane receptor	Activated	2.596	bias	9.98e-06	CCR7,CD40,IL12B,IL1B,IL27,IL6,TNF	Ap1,Creb,EP300,ERK1/2,IKBKB,JUN,MUC1,NFKBIA,NFkB (complex),P38 MAPK,PPARG,RELA,RNA polymerase II,SP1,STAT3,TLR8
PPRC1		transcription regulator		1.432	bias	1.04e-05	ALOX5AP,CCL20,CHRNA9,DEFB103A/DEFB103B,GDF15,GK,IL1A,KRT33B,KRT34,LCN2,PTGS2
FGFR1		kinase		1.664	bias	1.14e-05	EBI3,IL11,IL6,POU2F2,PRSS27,PTGS2
SP3		transcription regulator				1.48e-05	ALOX15B,CCL20,CHI3L1,CYP7B1,GDF15,HAS2,IL10,KRT16,KRT81,NCF2,PLAUR,PROCR,PTGS2,STAT1,TNFSF14	RNA polymerase II,SP3
Tlr		group	Activated	2.574	bias	1.56e-05	CCL2,IFNG,IL10,IL6,SOCS1,SOCS3,TNF	IL10,IL12 (complex),JUN,MUC1,NFKB1,NFKBIA,NFkB (complex),RELA,RNA polymerase II,STAT3,TNF,Tlr
Nr1h		group	Inhibited	-2.592		1.56e-05	CCL5,CCR7,CSF3,CXCL1,IL6,PTGS2,TNF
CLEC7A	4.052	transmembrane receptor	Activated	2.211	bias	1.58e-05	IL10,IL12B,IL1B,IL23A,IL6	Ap1,CLEC7A,IL18,MUC1,NFKB1,NFkB (complex),REL,RELA,RELB,STAT3
PDCD1	3.620	phosphatase		1.000		1.58e-05	IFNG,IL10,IL13,IL6,TNF	IFNG,IL10,IL2,IRF1,NFKB1,NFkB (complex),PDCD1,RELA,STAT1,STAT3
IL25		cytokine		-1.604		1.58e-05	CCL2,IL12B,IL1B,IL6,TNF	Ap1,EP300,FOXO1,IL25,JUN,Jnk,NFKBIA,NFkB (complex),P38 MAPK,PPARG,RELA,RNA polymerase II,SP1,TP53
NLRP12		other	Inhibited	-2.172	bias	1.58e-05	CXCL6,CXCR4,IL1B,IL6,TNF	JUN,NFKBIA,NFkB (complex),NLRP12,RELA,RNA polymerase II
ELF1		transcription regulator				1.58e-05	FCER1G,FES,IL2RA,NCF2,TLR9
TP63		transcription regulator	Activated	2.184	bias	2.19e-05	ADA,BCL2L11,BST2,COL4A1,CSTA,HAS3,HMGA2,IL1B,IL6,ITGA4,KRT1,KRT6A,LIN28A,LYN,MMP13,RAC2,S100A8,SPRR3,TNC
Cg		complex	Activated	3.036	bias	2.24e-05	CCL2,FASLG,G0S2,HAS2,HMGA2,IL11,ITGA4,MMP1,PFKFB3,PLAUR,PTGS2,PTX3,STC1,STEAP1,TFPI2,UPP1	Ap1,Cg,JUN,MAPK8,NFKBIA,NFkB (complex),RELA,RNA polymerase II
PRKCD		kinase	Activated	2.800	bias	2.58e-05	CIITA,ICAM1,IL1B,ITGAM,MMP13,MMP9,SERPINE1,TLR2,VCAM1	Ap1,EP300,FOXO1,IL8,JUN,Jnk,MUC1,NFKB1,NFKBIA,NFkB (complex),P38 MAPK,PPARG,PRKCD,RELA,SP1,STAT3,TP53
FANCC		other				3.04e-05	CYP7B1,GDF15,GSAP,IFI44L,IL1B,OAS1,PTGS2,PTPRC,PTX3,TNF,TNFSF4	FANCC,JUN,NFKBIA,NFkB (complex),RELA,RNA polymerase II
PGF	1.996	growth factor		1.997	bias	3.06e-05	CCL2,CCL4,IL1B,TNF	Ap1,Creb,ERK1/2,NFKBIA,PGF,PPARG,RELA
IFN alpha/beta		group		1.964	bias	3.06e-05	IL27,TLR1,TLR2,TLR7
ITGAL	2.756	transmembrane receptor		1.932	bias	3.06e-05	CD69,ITGA4,ITGAL,ITGB2
NCR1	4.796	transmembrane receptor		1.821	bias	3.06e-05	CD3E,IFNG,NCR1,TNF
LBP		transporter		1.131	bias	3.06e-05	CXCL10,CXCR2,IFIT1,TNF	CD14,IRF3,JUN,LBP,NFkB (complex)
ANG		enzyme				3.06e-05	CCL5,CXCL10,CXCL9,IL6
FES	1.216	kinase				3.06e-05	CSF3R,ITGA4,ITGAM,ITGAX
IL12B	4.288	cytokine	Activated	2.383	bias	3.39e-05	EOMES,GZMB,IFNG,INPP5D,PIK3AP1,TNF
Ige		complex	Inhibited	-2.342	bias	3.39e-05	CD80,DUSP2,IL13,TLR7,TLR9,TNF
FCGR2A	1.904	transmembrane receptor	Activated	2.204	bias	3.4e-05	IL10,IL1B,IL23A,IL6,TNF	CASP1,FCGR2A,NFKBIA,NFkB (complex),RELA,RELB,SYK
TNFSF14	2.995	cytokine	Activated	2.194	bias	3.4e-05	CD40,ICAM1,IL6,MMP9,TNF	Ap1,JUN,NFKB1,NFKBIA,NFkB (complex),RELA,RNA polymerase II,TNFSF14
PPP2CA		phosphatase		-0.130		3.4e-05	BCL2L11,CASP1,IRF1,ITGAL,NOS2
NOD2		other				3.4e-05	BCL2A1,CCL2,IL10,IL1B,TNF	IL1B,IRF3,JUN,NFKB1,NFKBIA,NFkB (complex),NOD2,RELA,RNA polymerase II,STAT3
TBX21	1.682	transcription regulator				3.4e-05	CXCR3,GZMB,IFNG,PRF1,SELPLG
TYK2		kinase				3.4e-05	C5AR1,CD274,IFNG,PDCD1LG2,SOCS3	CDKN2A,NFKB1,RELA,STAT1,STAT3,TYK2
Hsp27		group	Activated	2.412	bias	3.48e-05	CD14,CD163,CD274,IL10,IL6,KLK3,PTGS2	AHR,Ap1,EP300,ESR1,Hsp27,IL6,NFKB1,NFkB (complex),P38 MAPK,PPARG,RAF1,RELA,RNA polymerase II,SP1,STAT3
CEBPD		transcription regulator				3.48e-05	ALOX5AP,CSF3R,IL1B,IL6,ITGAM,TLR8,TLR9
HIC1		transcription regulator		0.362		3.68e-05	ACTA2,CA2,CXCL14,CYP7B1,FHL2,INHBA,LCN2,LRP8,MMP12,SLC7A11,SPP1,SRGN
Hsp90		group	Activated	2.804	bias	3.77e-05	CD2,CD4,CD40LG,CIITA,IFNG,ITGAL,KLRD1,NCR1
EGFR		kinase	Activated	2.401	bias	4.48e-05	BCL2L11,CHI3L1,DEFB103A/DEFB103B,GZMB,HDC,ICAM1,KLK3,LCN2,NOS2,PRF1,PTGS2	CDKN2A,Creb,EGFR,ERK,FOXO1,JUN,Jnk,NFKB1,NFKBIA,NFkB (complex),PPARG,RELA,RNA polymerase II,STAT1,STAT3,TP53
BCL6		transcription regulator				4.48e-05	CCR7,CD69,CD79B,CDKN2A,CIITA,FCER2,FUT7,IL24,SERPINE1,SYK,TNFRSF14
MAP3K14		kinase	Activated	2.800	bias	5.05e-05	ADAM8,CCL5,IL1A,IL22,IL6,LTB,NFKBIE,TNFSF4	JUN,MAP3K14,MUC1,NFKBIA,NFkB (complex),RELA,RNA polymerase II,STAT3
GSK3B		kinase		-0.503	bias	5.05e-05	CCL2,HIF1A,IL10,IL12B,IL6,NOS2,TNF,TNFSF10	Ap1,CDKN2A,Creb,ERK1/2,GSK3B,JUN,MUC1,NFKB1,NFKBIA,NFkB (complex),PPARG,RELA,RNA polymerase II,STAT1,STAT3
IKBKB		kinase	Activated	2.424	bias	5.41e-05	CCL2,CCL4,ICAM1,IL1B,IL6,TNF	Ap1,IKBKB,JUN,MUC1,NFKB1,NFKBIA,NFkB (complex),RELA,RNA polymerase II,STAT3
SMARCA4		transcription regulator				5.99e-05	CCL2,CCR1,CCR2,CDKN2A,CIITA,COTL1,CXCR6,FBLIM1,FHL2,GAPDH,GPR83,HCST,IFIT1,IFITM1,IRF1,KLK3,MMP1,PLS1,PTPN7,SPP1,TREM2
TRAF6		enzyme	Activated	2.236	bias	6.51e-05	CCL2,CD274,IL10,IL19,IL6	Ap1,Creb,EP300,ERK1/2,FOXO1,JUN,Jnk,MAPK14,MUC1,NFKBIA,NFkB (complex),P38 MAPK,PPARG,RELA,SP1,STAT3,TP53,TRAF6
NLRC5	1.026	transcription regulator	Activated	2.194	bias	6.51e-05	B2M,HLA-A,HLA-B,PSMB9,TAP1
HSPD1		enzyme		1.548		6.51e-05	ICAM1,IL6,SOCS3,TBX21,VCAM1	Ap1,Creb,ERK1/2,HSPD1,IFNG,IL10,IRF1,JUN,NFKB1,NFKBIA,NFkB (complex),PPARG,RELA,RNA polymerase II,STAT1,STAT3
LIPG		enzyme		1.543	bias	6.51e-05	CCL2,IL1B,IL6,MSR1,TNF	Ap1,LDL,LIPG
IL23		complex		1.462	bias	6.51e-05	CCL20,IFNG,IL10,IL17A,TBX21
TLR5		transmembrane receptor		0.943	bias	6.51e-05	CCL20,IL10,IL12B,IL6,TNF	Ap1,EP300,FOXO3,JUN,MAPK14,NFKBIA,NFkB (complex),P38 MAPK,PI3K (complex),PPARG,RELA,RNA polymerase II,SP1,STAT3,TLR5
LILRA2		other		0.555		6.51e-05	CD40,IL10,IL6,MRC1,TNF
IKBKE		kinase		1.732	bias	8.29e-05	IFIT1,IL1A,IL6,IRF7,MMP9,PTGS2	IKBKE,IRF3,JUN,MUC1,NFKB1,NFKBIA,NFkB (complex),RELA,RNA polymerase II,STAT3
SPP1	2.937	cytokine		-0.343		8.29e-05	BCL2L11,CCL4,HAS2,IFNG,IL12B,IL1A	Ap1,Creb,ERK1/2,FOXO1,JUN,Jnk,MUC1,NFKBIA,NFkB (complex),PPARG,RELA,RNA polymerase II,SPP1,STAT3,TP53
TAC1		other	Activated	2.000	bias	8.81e-05	IFNG,IL1B,IL6,TNF
MAP2K3		kinase	Activated	2.000	bias	8.81e-05	CXCL10,CXCL9,STAT1,TNFSF10	Ap1,EP300,JUN,MAP2K3,NFKBIA,NFkB (complex),P38 MAPK,PPARG,RELA,RNA polymerase II,SP1
MAP2K6		kinase		1.992	bias	8.81e-05	CXCL10,CXCL9,STAT1,TNFSF10	Ap1,EP300,JUN,MAP2K6,NFKBIA,NFkB (complex),P38 MAPK,PPARG,RELA,RNA polymerase II,SP1
FPR2	5.712	G-protein coupled receptor		1.103	bias	8.81e-05	CCL2,CCR5,IL10,IL6
TSC22D3		transcription regulator		-1.091	bias	8.81e-05	BCL2L11,CCL5,CD80,TLR2
HLA-DQ		complex	Inhibited	-2.000	bias	8.81e-05	IL10,IL1B,IL6,TNF	HLA-DQ,MAPK14,NFkB (complex),RELA
PIK3CA		kinase				8.81e-05	CD14,IL12B,IL19,NOS2	GSK3B,NFkB (complex),PIK3CA,RELA,STAT1,STAT3
S100A8	6.411	other				8.81e-05	IL1B,IL6,S100A8,TNF
MIF		cytokine	Activated	2.199	bias	0.000114	GZMB,IL1B,MMP1,MMP3,TIMP1	Ap1,Creb,ERK1/2,FOXO1,JUN,Jnk,MIF,NFKBIA,NFkB (complex),PPARG,RELA,TP53
LPL		enzyme		1.603	bias	0.000114	CCL2,IL1B,IL6,MSR1,TNF	Ap1,LDL,LPL
BSG		transporter		1.471	bias	0.000114	BCL2L11,MMP1,MMP3,MMP9,TNF	Akt,Ap1,BSG,Creb,ERK1/2,NFKBIA,NFkB (complex),PPARG,RELA
IL24	6.762	cytokine		1.342	bias	0.000114	FOXP3,IFNG,IL12B,IL23A,IL27	IFNG,IL24,IRF1,NFkB (complex),RELA,STAT1,STAT3
Gsk3		group		0.000		0.000123	GDF15,IL10,IL12B,IL1B,NOS2,TNF	GSK3B,Gsk3,MTOR,MUC1,NFkB (complex),RELA,STAT1,STAT3
IRF2		transcription regulator				0.000123	B2M,CIITA,PSMB10,PSMB8,TAP2,TNFSF10	IRF1,IRF2
HDAC11		transcription regulator				0.000127	IL17A,TNF,TNFSF4
Ifn		group				0.000127	OAS2,OAS3,STAT1	Ifn,STAT1
CASP1	1.237	peptidase				0.000127	IFNG,IL1B,IL6	Ap1,CASP1,CEBPB,IFNG,IL18,IL1A,IL1B,IRF1,JUN,NFKB1,NFKBIA,NFkB (complex),RELA,RNA polymerase II,STAT1,STAT3
PELI1		enzyme				0.000127	IFNG,IL6,NOS2	JUN,NFKBIA,NFkB (complex),PELI1,RELA,RNA polymerase II
THBD		transmembrane receptor				0.000127	IL1B,IL6,TNF	Ap1,Creb,ERK1/2,NFKB1,NFKBIA,NFkB (complex),PPARG,RELA,THBD
PIK3CG		kinase				0.000127	IFNG,IL17A,MMP3
IGHM		transmembrane receptor				0.000127	CD22,SLAMF1,SLAMF7
CD3E	1.600	transmembrane receptor				0.000127	CD69,IL10,PTGS2	CD3,CD3E,NFATC2,NFkB (complex),RELA,SP1,STAT3
IGBP1		phosphatase				0.000127	CASP1,IRF1,NOS2
PTPRC	2.082	phosphatase				0.000127	CXCR1,CXCR2,FASLG
SMAD6		transcription regulator				0.000127	IFNG,IL6,NOS2	JUN,NFKBIA,NFkB (complex),RELA,RNA polymerase II,SMAD6
IGF1		growth factor		0.183	bias	0.000128	BAK1,BCL2A1,BCL2L11,HIF1A,PLAUR,PSMB8,PSMB9,SERPINE1,TAP1,TAP2,TUBB3	Ap1,Creb,ERK1/2,IGF1,NFKBIA,PPARG,RELA
REL		transcription regulator				0.00013	B2M,BCL2A1,CD40LG,CIITA,FCER2,IL22,MMP9
PDGF BB		complex	Activated	3.449	bias	0.000147	BCL3,CCL2,CCNO,IL1B,IL6,JUNB,MMP12,NR4A3,RGS1,SLC2A3,SOCS3,SYK,ZFP36	FOXO1,JUN,Jnk,NFkB (complex),PDGF BB,TP53
JAK2		kinase		1.698	bias	0.000176	CYBB,ICAM1,IL19,LYN,PTGS2,RBP1	Ap1,EP300,FOXO1,JAK2,JUN,Jnk,NFkB (complex),P38 MAPK,PPARG,RELA,SP1,TP53
FOXP3	2.568	transcription regulator				0.000176	CTLA4,IFNG,IL2RA,IL7R,NFIL3,RGS1
NPC2		other				0.000176	PTGDS,PTGER2,PTGS2,STAT1,STAT2,STAT4
TLR1	2.817	transmembrane receptor	Activated	2.200	bias	0.000188	CSF2RA,IL12B,IL1B,IL6,TNF	Ap1,EP300,FOXO1,JUN,Jnk,MUC1,NFKB1,NFKBIA,NFkB (complex),P38 MAPK,PPARG,RELA,RNA polymerase II,SP1,STAT3,TLR1,TLR2,TP53
TBK1		kinase	Activated	2.200	bias	0.000188	CCL5,CXCL10,IFIT1,IL6,IRF7	IRF3,JUN,NFKBIA,NFkB (complex),RELA,RNA polymerase II,TBK1
ICAM1	1.074	transmembrane receptor	Activated	2.000	bias	0.000197	CD69,IFNG,ITGA4,ITGAL
TNFSF9		cytokine		1.980	bias	0.000197	CCR7,CD14,IFNG,TNF
Iga		complex		-0.796	bias	0.000197	CXCL10,FCGR1A,FCGR2B,IL12B
F7	3.396	peptidase	Activated	2.611	bias	0.000227	CXCL2,HBEGF,IL1B,MMP13,PLAUR,PTGER2,ZFP36
Histone h4		group				0.000229	ADA,CD247,CD69,CDKN2A,CIITA,HAS2,HPSE,PTGS2,TNFSF10,TNFSF11
RELB		transcription regulator				0.000247	B2M,CCL20,CIITA,IL1B,IL6,TNF	JUN,MUC1,NFKBIA,NFkB (complex),REL,RELA,RELB,RNA polymerase II,STAT3
EP300		transcription regulator				0.000269	CCL2,FASLG,ITGB2,KLK3,MMP1,MYOG,PLA2G7,PTGS2,TLR2,TNF	EP300,ESR1,Histone h3,MUC1,NFkB (complex),RELA,RNA polymerase II,SP1,STAT3
TP53		transcription regulator		0.503		0.00027	ACTA2,ADA,AREG/AREGB,BAK1,BCL2L11,BCL3,CASP1,CASP4,CSF3R,CTSW,CXCL1,F5,FASLG,GDF15,GLIPR1,HIF1A,HMOX1,IL1A,IL2RA,IL6,ISG15,JUNB,MAP4K1,MMP3,MMP9,MOS,NDUFA4L2,NLRC4,NOS2,OAS1,PACSIN1,PFKFB3,PLAUR,PLK1,SELP,SERPINE1,SH2D1A,SLC2A1,TAP1,TAP2,TNFRSF1B,TNFRSF9,VCAN,ZAP70	Ap1,FOXO1,JUN,Jnk,MUC1,NFKBIA,NFkB (complex),PRKCE,RELA,RNA polymerase II,SP1,STAT3,TP53
SMAD3		transcription regulator		1.195	bias	0.000288	ANKRD1,GAST,HAS2,IFNG,KLK3,MMP13,SERPINE1,TBX21,WISP1
CSF3	6.488	cytokine	Activated	2.200	bias	0.000293	CD177,FPR1,IL6,PROK2,SOCS3
IRAK4		kinase				0.000293	IFNG,IL12B,IL1B,IL6,TNF	Ap1,FOXO1,IKBKB,IRAK4,JUN,Jnk,MYD88,NFKB1,NFKBIA,NFkB (complex),RELA,RNA polymerase II,STAT3,TP53
OSM	5.261	cytokine		1.471	bias	0.000373	CCL2,HIF1A,IL1B,IL6,SELP,SOCS3,TNF	Ap1,CDKN2A,Creb,ERK1/2,FOXO1,JAK3,JUN,Jnk,NFKB1,NFKBIA,NFkB (complex),OSM,PPARG,RAF1,RELA,STAT1,STAT3,TP53
RETN		other	Activated	2.000	bias	0.000379	CCL2,IL6,TNF,VCAM1	Ap1,Creb,ERK1/2,IL6,JUN,NFKB1,NFKBIA,NFkB (complex),PPARG,RELA,RETN,RNA polymerase II,STAT3,TNF
FCER1G	2.314	transmembrane receptor		1.982	bias	0.000379	IL13,IL1B,IL6,TNF	FCER1G,NFKBIA,RELA,RELB,SYK
LPAR1		G-protein coupled receptor		1.980	bias	0.000379	IL6,MMP9,PTGS2,S1PR3	IL8,LPAR1,RELA
IFNA1/IFNA13		cytokine		1.951	bias	0.000379	IFIT2,ISG15,OAS2,RSAD2
USP18	1.939	peptidase		-1.941	bias	0.000379	IRF1,IRF7,OAS1,TNFSF10
PDCD4		other		-1.982	bias	0.000379	IL1B,IL6,MMP3,PTGS2	Ap1,JUN,NFkB (complex),PDCD4,SP1
MUC1		transcription regulator				0.000379	EGLN3,HIF1A,IL6,TNF	Ap1,FOXO3,HIF1A,IKBKB,MUC1,NFKBIA,NFkB (complex),RELA,STAT3,TP53
IRF8	2.361	transcription regulator				0.000379	AICDA,B2M,CIITA,CYBB
CD4	2.763	transmembrane receptor				0.000379	IFNG,IL10,LCK,TNF	CD4,IL4,NFKB1,RAF1,RELA,STAT1,STAT3,STAT6
BCL11B		other	Activated	2.236	bias	0.000437	IFNG,IL2RA,IL7R,LTB,TNF	BCL11B,JUN,NFKBIA,NFkB (complex),RELA,RNA polymerase II
CUX1		transcription regulator				0.000437	CEBPE,CXCL1,CYBB,HLA-B,LTF
CDKN2A	2.471	transcription regulator		-0.906		0.000452	CCL2,CDKN2A,IL6,MMP1,MMP3,SERPINE1	CDKN2A,JUN,NFKB1,NFkB (complex),RELA,STAT1,STAT3,TP53
SYK/ZAP		group				0.000489	IL6,PTGS2,TIMP1	Ap1,Creb,EP300,ERK1/2,NFKBIA,P38 MAPK,PPARG,RELA,SP1,SYK/ZAP
Fcgr3		group				0.000489	IFNG,TBX21,TNFSF4	Creb,ERK,Fcgr3,NFkB (complex),PPARG
TNIP3	1.412	other				0.000489	IL12B,IL6,TNF	JUN,NFKB1,NFKBIA,NFkB (complex),RELA,RNA polymerase II,TNIP3
SCAVENGER receptor CLASS A		group				0.000489	CCL5,IL6,TNF	APP,NFkB (complex),SCAVENGER receptor CLASS A
LCK	2.375	kinase				0.000489	IFNG,ITGAL,ITGB2
KLF2		transcription regulator				0.000489	CCR5,IL17A,IL22
PLA2G4A		enzyme				0.000489	IL1B,IL6,PTGS2
MAPKAPK2		kinase				0.000489	ICAM1,IL6,TNF
MAP2K7		kinase				0.000489	CCL5,CXCL10,MMP3	IRF3,JUN,MAP2K7
HOXA9		transcription regulator				0.000489	CCL2,CDKN2A,CYBB
PIM3		kinase				0.000489	IFNG,STAT4,TBX21
SFN		other				0.000489	CCL5,IL6,TNF	EP300,NR3C1,SFN
YWHAE		other				0.000489	CCL5,IL6,TNF
IRAK2		kinase				0.000489	IL1B,NOS2,TNF	IRAK2,JUN,NFKBIA,NFkB (complex),RELA,RNA polymerase II
CD47		transmembrane receptor				0.000489	IL1B,IL6,TNF	APP,CD47,NFkB (complex)
GNA15		enzyme				0.000489	CD69,IL10,IL6
HIF1A	1.651	transcription regulator	Activated	2.902	bias	0.000509	C9orf9,CA9,CORO1A,CXCR4,EGLN3,FHL2,GAPDH,HIF1A,ITGB2,KIAA1199,MMP9,PFKFB3,PLAC8,PTGS2,SERPINE1,SLC2A1,TLR2,TLR6
CTNNB1		transcription regulator		0.497	bias	0.000528	CCL7,CDKN2A,CHGA,CTHRC1,GAD1,GAST,IFITM1,IL10,IL13,KLK3,MMP1,NOS2,SAA1,SERPINA3,SLC6A2,TRAF1,VCAN
ESR1		ligand-dependent nuclear receptor		-0.544		0.000545	CCL2,CCL20,CCL4,CD69,CDKN2A,CXCL3,CYP1A1,GJB2,IL1A,IL2RA,IL6,ISG20,KLK3,KLRC4-KLRK1/KLRK1,LTB,MMP1,PTGS2,PTX3,RPRM,SERPINE1,TNF,TNFAIP2,WISP2	AHR,Ap1,Creb,ERK1/2,ESR1,JUN,NFKBIA,NFkB (complex),PPARG,Pkc(s),RELA,RNA polymerase II
estrogen receptor		group		-1.003		0.000567	CD68,COL12A1,COL4A1,COL4A6,CXCL1,CXCR4,DSC2,HBEGF,ICAM1,IL1A,IL6,LAMC2,LYN,MMP1,MMP9,PLAUR,SELL,SERPINE1,TIMP1,TIMP4,TNC	Ap1,Creb,ERK,JUN,MUC1,NFkB (complex),PPARG,RELA,SP1,STAT3,estrogen receptor
OSCAR		other	Activated	2.000	bias	0.000655	CD40,ICAM1,IL12B,ITGAM	IL1B,JUN,NFKB1,NFkB (complex),OSCAR,RELA,STAT3
NGF		growth factor		1.982	bias	0.000655	CCR7,CD40,CD80,KLK3
FAT1		other		1.974	bias	0.000655	IL1B,IL6,MMP3,PTGS2	Ap1,FAT1,JUN,NFkB (complex),SP1
HDAC4		transcription regulator		0.849		0.000655	HIF1A,PTGS2,SLC2A1,VCAM1	HDAC4,HIF1A
TIGIT	3.697	other		0.739	bias	0.000655	IFNG,IL10,IL13,TBX21
PRDM1		transcription regulator		-1.949	bias	0.000655	BCL2L11,CIITA,PSMB10,PSMB8
NEUROG1		transcription regulator		-1.897		0.000758	C1S,CXCL1,FAM65B,HAS2,IL6,INHBA,KIAA1199,LCP1,MEST,MMP9
HLX	1.064	transcription regulator	Inhibited	-2.449	bias	0.000772	ANKRD1,AREG/AREGB,CDKN2A,CTSS,GDF15,IFNG
HGF		growth factor		0.415		0.00084	CA9,CCL2,CCL5,CD40,ELF3,FASLG,HLX,ISG15,PLAUR,PTGS2,S100A9,TNFAIP2,VCAM1	Ap1,Creb,EP300,ERK1/2,HGF,IL6,JUN,MUC1,NFKBIA,NFkB (complex),P38 MAPK,PPARG,RELA,RNA polymerase II,SP1,STAT3
RNA polymerase II		complex				0.000944	B2M,CIITA,CXCL2,FGG,GAPDH,GDF15,HAS2,HCST,ICAM1,JUNB,PTGS2,RPRM,SPTA1,TNF
BRCA1		transcription regulator		-2.000		0.00103	AREG/AREGB,BAK1,CCL5,CYP1A1,GDF15,KLK3,PLK1,TNF	AHR,BRCA1,ESR1,JUN,NFKBIA,NFkB (complex),RELA,RNA polymerase II,TP53
SERPINA1		other		-1.000	bias	0.00105	CCL2,FCER2,IL1A,TNF	Ap1,Creb,ERK1/2,NFKBIA,PPARG,RELA,SERPINA1
ADAM15		peptidase		-1.994	bias	0.00105	CCL5,IFNG,IL6,TNF
DNA Methyltransferase		group				0.00118	CDKN2A,ICOS,MMP1	CDKN2A,DNA Methyltransferase,STAT3,TP53
JAK		group				0.00118	CD40,IL12B,IL6	CDKN2A,JAK,NFKB1,RELA,STAT1,STAT3
C1q		complex				0.00118	CCL2,CD80,IFNG	C1q,IgG,NFkB (complex)
KDM3A		transcription regulator				0.00118	GDF15,HMOX1,SERPINE1
IFNL2		other				0.00118	CCR5,CD4,CXCR4
SIRT6		enzyme				0.00118	IL1A,IL6,TNF
ZC3HAV1		other				0.00118	CXCL10,IL6,TNF	IRF3,JUN,NFKBIA,NFkB (complex),RELA,RNA polymerase II,ZC3HAV1
Cebp		complex				0.00118	CSF3R,IL10,IL6
SHH		peptidase				0.00118	CD69,IFNG,IL2RA
HSPB2		other				0.00118	CCL2,CD40LG,ICAM1
ALOX15	1.262	enzyme				0.00118	ALOX15,HMOX1,NOS2
CD209		other				0.00118	CCL4,PTGS2,TNF	CD209,IL6,RNA polymerase II,STAT3
KLRD1	2.416	transmembrane receptor				0.00118	CD3E,NCR1,TYROBP
PTAFR	2.368	G-protein coupled receptor				0.00118	IL6,PTGS2,TNF	Ap1,Creb,EP300,ERK1/2,NFKBIA,P38 MAPK,PPARG,PTAFR,RELA,SP1
PIM2		kinase				0.00118	IFNG,STAT4,TBX21
IL18RAP	3.583	transmembrane receptor				0.00118	IL1A,IL6,PTGS2
THBS1		other				0.00118	IL1B,IL6,TNF
S100A7		other				0.00118	CXCL1,IL11,IL1A
JUND		transcription regulator				0.00119	HMOX1,MMP13,MMP9,NCF2,NOS2
FOXO3		transcription regulator	Activated	2.183	bias	0.00141	BCL2L11,CXCL10,FASLG,IL6,MMP13,MMP9,TNF,TNFSF10	FOXO3,JUN,NFKBIA,NFkB (complex),RELA,RNA polymerase II,TP53
TICAM1		other	Activated	2.000	bias	0.00158	CCL5,CXCL10,IFIT1,IFIT2	IRF3,JUN,TICAM1
Focal adhesion kinase		group		1.000		0.00158	ICAM1,IL6,ITGB2,SELL	Focal adhesion kinase,IL8,RELA
WT1		transcription regulator				0.00158	AREG/AREGB,HBEGF,IL11,JUNB,MMP9
AGER		transmembrane receptor				0.00158	CCL2,IFIT1,SERPINE1,VCAM1	AGER,Ap1,Creb,ERK1/2,NFKBIA,PPARG,RELA
PLAUR	3.528	transmembrane receptor				0.00158	C5AR1,CCL2,ITGAM,PLAUR
NFIX		transcription regulator				0.00158	ADAM12,CHI3L1,SERPINA3,SERPINE1
PIK3R1		kinase				0.00158	CCL4,ICAM1,PIK3CD,VCAM1
ETS2		transcription regulator				0.00158	IL2RA,SYK,TLR9,TNFSF14
Creb		group				0.0019	AREG/AREGB,BAK1,CYP11B2,HAS2,IL22,MMP1,PTGS2,WISP1
EPAS1		transcription regulator		1.987	bias	0.00204	AREG/AREGB,CA9,CORO1A,EGLN3,KIAA1199,PFKFB3,SERPINE1,SLC2A1,WISP2
VEGFA		growth factor	Activated	2.203	bias	0.00206	CXCL10,CXCR4,MMP12,MMP13,MMP9	Akt,Ap1,EP300,ETS1,MUC1,NFKBIA,NFkB (complex),P38 MAPK,PPARG,RELA,SP1,STAT3,VEGFA
Hsp70		group				0.00227	IL6,KLK3,TNF	Hsp70,IL6,RNA polymerase II,STAT3
Nfat (family)		group				0.00227	BAK1,IFNG,PTGS2
RARRES3		enzyme				0.00227	CCL5,CXCL10,ISG15	IRF3,JUN,RARRES3
S100A10		other				0.00227	IL6,MMP1,TNF	JUN,NFKBIA,NFkB (complex),PLG,RELA,S100A10,STAT3
RUNX3	1.248	transcription regulator				0.00227	BCL2L11,CIITA,ITGAL
PURA		transcription regulator				0.00227	ITGAL,ITGAM,ITGAX
PRTN3		peptidase				0.00227	CCL2,IL6,TNF	IL1B,JUN,NFKB1,NFkB (complex),PRTN3,RELA,STAT3
HAVCR2	1.481	other				0.00227	CCR5,CXCR4,TNF	HAVCR2,IFNG,IRF1,NFkB (complex),RELA,STAT1,STAT3
XIAP		enzyme				0.00227	CXCL1,IL6,TNF	JUN,MAP3K7,NFKB1,NFKBIA,NFkB (complex),RELA,RNA polymerase II,XIAP
FCER2	-1.501	transmembrane receptor				0.00227	CCL4,NOS2,TNF	FCER2,JUN,NFKB1,NFKBIA,NFkB (complex),RELA,RNA polymerase II
TRAF3IP2		other				0.00227	CXCL10,IL19,ISG15
NOS2	3.981	enzyme				0.00227	HIF1A,IL17A,NOS2	Akt,NFKBIA,NFkB (complex),NOS2,RELA
PIK3CD	1.797	kinase				0.00227	CCL4,IFNG,IL17A
MTOR		kinase		-0.990	bias	0.00232	CASP1,HIF1A,IL12B,IL23A,IRF1,NOS2	GSK3B,IL10,MTOR,NFKB1,NFkB (complex),RELA,STAT1,STAT3
PRKCA		kinase		1.664	bias	0.00251	CCL2,MMP1,MMP3,MMP9,PTGS2,SELP,SERPINE1,VCAM1	Akt,Ap1,Creb,EP300,ERK1/2,JUN,NFKB1,NFKBIA,NFkB (complex),P38 MAPK,PPARG,PRKCA,RELA,RNA polymerase II,SP1
lipoxygenase		group				0.00253	CCL2,IL10
POPDC2		other				0.00253	IL1B,TNF
STAB1		transporter				0.00253	IL10,TNF
SARM1		transmembrane receptor				0.00253	CCL5,TNF
MTORC2		complex				0.00253	IFIT2,ISG15
IL23A	3.207	cytokine				0.00253	IFNG,IL10
LAIR1	2.845	transmembrane receptor				0.00253	IFNG,TNF
SCARB1		transporter				0.00253	CCL2,TNF
CD244		transmembrane receptor				0.00253	IFNG,TNF
MSR1	2.880	transmembrane receptor				0.00253	IFIT1,ISG15
LAMA3		other				0.00253	IL1B,MMP1	Ap1,EP300,LAMA3,P38 MAPK,PPARG,RELA,SP1
ITGA4	1.008	transmembrane receptor				0.00253	ITGA4,TNF
PRKCI		kinase				0.00253	HMOX1,PTGS2
ADAM12	2.649	peptidase				0.00253	JUNB,SERPINE1
PRSS2		peptidase				0.00253	MMP3,MMP8
RHOH	3.067	enzyme				0.00253	IL3RA,ITGB2
ICOSLG		other				0.00253	FOXP3,ICOS
CHD3		enzyme				0.00253	ADA,NMU
CDKN2C		transcription regulator				0.00253	CCL2,MMP3
SLAMF6	3.653	transmembrane receptor				0.00253	IFNG,IL17A
DACH1		transcription regulator				0.00253	KLK3,SERPINE1
HP	1.229	peptidase				0.00253	CD163,HMOX1
CASP10		peptidase				0.00253	IL6,TNF
FASLG	3.537	cytokine				0.00253	CCL2,IL6	Ap1,EP300,FASLG,P38 MAPK,PPARG,RELA,SP1
EGF		growth factor	Activated	2.778	bias	0.00287	ALOX15,AREG/AREGB,HIF1A,MMP10,MMP9,PTGS2,SERPINE1,TFPI2	Akt,Ap1,Creb,EGF,ERK,JUN,MAPK8,NFKBIA,NFkB (complex),PPARG,PRKCA,RELA
F2		peptidase		1.977	bias	0.00316	ICAM1,IL6,TFPI2,TNFSF10	F2,JUN,NFKBIA,NFkB (complex),RELA,RNA polymerase II
BMP7		growth factor		-1.988		0.00331	ACTA2,CCL2,IL1B,IL6,MMP13	Ap1,BMP7,EP300,FOXO1,JUN,Jnk,NFkB (complex),P38 MAPK,PPARG,RELA,SP1,TP53
CASP8		peptidase				0.00382	CD14,IL6,TNF
NOTCH3		transcription regulator				0.00382	MSR1,NOS2,PTX3
CD2	2.385	transmembrane receptor				0.00382	IFNG,IL13,TNF
ATG7		enzyme				0.00382	BCL2L11,IL1B,IL6
TIMP1	3.220	other				0.00382	CD38,CD40,FCER2
HSF2		transcription regulator				0.00382	IL1B,TNF,TNFSF11
ADRB2		G-protein coupled receptor				0.00382	IL10,IL6,TNF	ADRB2,JUN,NFKB1,NFkB (complex),RELA,STAT3,TNF
Pkc(s)		group		1.387	bias	0.00399	BCL2L11,CCL2,IL6,JUNB,NR4A3,PTGS2	Ap1,Creb,EP300,ERK,ERK1/2,IKBKB,JUN,NFKBIA,NFkB (complex),P38 MAPK,PPARG,Pkc(s),RELA,RNA polymerase II,SP1
XBP1		transcription regulator		1.039	bias	0.00399	ICAM1,IL24,IL6,NOS2,TNFSF11,VCAM1	JUN,NFKBIA,NFkB (complex),RELA,RNA polymerase II,XBP1
FOXO1		transcription regulator	Activated	2.384	bias	0.00409	BCL2L11,CXCL10,IL6,MMP1,MMP3,MMP9,TNF,TNFSF10,WNT16
PRKCE		kinase	Activated	2.224	bias	0.00411	IL2RA,IL2RB,IL6,MMP9,PTGS2	Ap1,CDKN2A,JUN,NFKB1,NFKBIA,NFkB (complex),PDCD4,PRKCE,Pkc(s),RELA,RNA polymerase II,SP1,STAT1,STAT3
HDAC6		transcription regulator		1.387	bias	0.00411	CYP1A1,HIF1A,JUNB,LTBP2,SERPINE1
MAPK9		kinase		0.263		0.0042	CCL2,GAPDH,IL12B,JUNB,LGALS3BP,MARCKSL1,PARP14,PTX3	Ap1,JUN,MAPK8,MAPK9,NFkB (complex),SP1
CBX7		other	Inhibited	-2.000	bias	0.00425	ANKRD1,AREG/AREGB,CTSS,GDF15
CXCR4	2.011	G-protein coupled receptor				0.00425	CCL2,CXCL10,CXCR4,MMP13	Ap1,CXCR4,EP300,P38 MAPK,PPARG,RELA,SP1
MAP2K1		kinase		1.223	bias	0.00471	BCL2A1,BCL2L11,CD274,CDKN2A,MMP1,MMP9	CDKN2A,MAP2K1,STAT3,TP53
PDLIM2		other		-0.302		0.00499	BST1,C4orf19,CCL20,HBEGF,IFI44,IFIT3,KIAA1199,LGALS3BP,OAS3,PRUNE2,SUSD3
ETS1		transcription regulator	Activated	2.395	bias	0.00506	B4GALT5,CASP1,IL2RA,MMP1,MMP13,MMP9,NCF1,TBXAS1,TNFSF14
Mapk		group				0.00557	GZMB,MMP13,PRF1,WISP1
NCOR1		transcription regulator				0.00557	CEBPE,HAS2,MMP9,PTGS2
STAT6		transcription regulator				0.00557	SERPINB3,SERPINB4,SOCS1,TNF	STAT1,STAT6
ELF3	3.016	transcription regulator				0.00588	CCL20,ELF3,MMP13
IL36B		cytokine				0.00588	CD40,CD80,IL6	FOXO1,IL36B,JUN,Jnk,NFKBIA,NFkB (complex),RELA,RNA polymerase II,TP53
FCGR2B	1.653	transmembrane receptor				0.00588	CCL5,CXCR3,IL1A	Ap1,CEBPB,FCGR2B,IL1A,NFKBIA,NFkB (complex),RELA
HCK	3.064	kinase				0.00588	IL6,NLRC4,TNF	Ap1,HCK
IGHE		other				0.00588	IL13,IL6,TNF
TLR6	1.612	transmembrane receptor				0.00588	IL12B,IL6,TNF	JUN,NFKB1,NFKBIA,NFkB (complex),RELA,RNA polymerase II,TLR2,TLR6
ZAP70	1.894	kinase				0.00588	BCL2L11,CCR7,IFNG
IRF9		transcription regulator				0.00588	CXCL10,IFITM1,OAS2
ANXA1		other				0.00588	CXCR4,ITGB2,SELL
MAPK8		kinase		0.447	bias	0.0061	IL12B,MMP9,PTGS2,PTX3,RBP1	Akt,Ap1,JUN,MAPK8,NFKBIA,NFkB (complex),RELA,SP1
SYVN1		transporter	Activated	3.742	bias	0.0067	BCAT1,GPRC5A,HLA-A,IFI44,IFITM2,IL7R,KCNN4,LGALS3BP,OLR1,SLC27A3,SLC2A1,SLC2A3,SLC43A2,STOM
ELK1		transcription regulator	Activated	2.000	bias	0.00714	MMP13,MTHFD2,SLC7A11,TLR9
CDK9		kinase		1.997	bias	0.00714	CCL5,CXCL2,FGG,IL6	CDK9,RNA polymerase II
PRL		cytokine		1.969	bias	0.00714	CD69,CXCL10,CXCL9,IL2RA	JUN,NFKBIA,NFkB (complex),PRL,RELA,RNA polymerase II
SMAD4		transcription regulator				0.00732	AIM2,FSCN1,GAST,HRH2,INPP5D,ITGB7,PILRA,PTPRC,SERPINE1,SPI1
STAT		group				0.00734	IL2RA,TNF
HSP		group				0.00734	IFNG,TNF
Coup-Tf		group				0.00734	CYP11B2,LTF
FCGR3A	5.043	transmembrane receptor				0.00734	FCGR3A,SELL
PSMD14		peptidase				0.00734	BCL2L11,BCL3
IL17D		other				0.00734	CXCL10,SOCS3
MAGEA3/MAGEA6		other				0.00734	IFNG,TNF
ABL2		kinase				0.00734	MMP1,MMP3
SLAMF1	2.444	transmembrane receptor				0.00734	SH2D1A,TBX21
IL13RA2		transmembrane receptor				0.00734	MMP12,MMP9
SH2D1A	4.607	other				0.00734	IFNG,IL17A
COL2A1		other				0.00734	CXCR4,MMP13
IFNAR1		transmembrane receptor				0.00734	SOCS1,SOCS3
miR-346 (and other miRNAs w/seed GUCUGCC)		mature microRNA				0.00734	BTK,EFEMP2
PTGDR		G-protein coupled receptor				0.00734	IFNG,TNF
HSPB3		other				0.00734	CCL2,ICAM1
TSC22D1		transcription regulator				0.00734	IL1B,IL6
TNFRSF25		transmembrane receptor				0.00734	CCL2,TNF
CEACAM3		other				0.00734	IFNG,TNF
PIAS3		transcription regulator				0.00734	FGG,HP
GMFG	1.803	growth factor				0.00734	IL6,TNF	Ap1,Creb,ERK1/2,GMFG,IRF3,JUN,MUC1,NFKBIA,NFkB (complex),PPARG,RELA,STAT3
CD69	1.609	transmembrane receptor				0.00734	S100A9,TNF
HSPB6		other				0.00734	CCL2,ICAM1
CYBB	2.108	enzyme				0.00734	CYBA,CYBB
CRH		cytokine				0.00734	SLC2A1,SLC2A3
HTRA1		peptidase				0.00734	MMP1,MMP3
SOD3		enzyme				0.00734	CA9,HPSE
NFKBIZ		transcription regulator				0.00734	IFNG,LCN2
HSPB8		kinase				0.00734	CCL2,ICAM1	Ap1,EP300,HSPB8,P38 MAPK,PPARG,RELA,SP1
PTPN22	1.588	phosphatase				0.00734	IL10,IL23A
TAPBP		transporter				0.00734	HLA-B,TAP1
XCL1	2.645	cytokine				0.00734	IFNG,IL2RA	IL2,STAT3,XCL1
HERC5		enzyme				0.00734	CCL5,IFIT2
PPARG		ligand-dependent nuclear receptor		-1.026		0.00769	ACTA2,CCL2,IL1B,MMP9,PTGS2,SERPINE1,TNFSF10	ADIPOQ,APP,EP300,JUN,MUC1,NFKBIA,NFkB (complex),PPARG,RELA,RNA polymerase II,STAT3
SPDEF		transcription regulator		-0.816	bias	0.00821	CD40,COL4A1,COL4A6,HIF1A,KLK3,PLAUR,SERPINE1,TNC
DICER1		enzyme	Inhibited	-2.000		0.00821	CXCR4,GZMB,ICAM1,IFNG,KRTAP2-3 (includes others),PRF1,TNF,TRIM6	DICER1,EGFR,NFkB (complex),STAT3
SOX11		transcription regulator		0.594	bias	0.00824	BST2,CCL5,CXCR4,IKZF3,ITGA4,LCK,SPIB,STAT1,TUBB3
NPC1		transporter				0.00849	STAT1,STAT2,STAT4
CTSZ	1.258	peptidase				0.00849	CD80,IL10,TNF
ADORA2A		G-protein coupled receptor				0.00849	CXCL10,HMOX1,IL10
PTGER4		G-protein coupled receptor				0.00849	CCR7,IL6,OSM
RPS6KB1		kinase				0.00849	IL10,IL12B,SERPINE1	GSK3B,NFkB (complex),RELA,RPS6KB1,STAT1,STAT3
IL32		cytokine				0.00849	IL1B,IL6,TNF	IL10,IL32,NFKB1,NFkB (complex),RELA,STAT3
RNF216		other				0.00849	CXCL10,IFIT1,ISG15	IRF3,JUN,NFkB (complex),RELA,RNF216,TLR3
USF1		transcription regulator				0.00853	B2M,CD2,CHI3L1,CIITA,SERPINE1,SPP1
SRC (family)		group		0.694		0.00897	IL12B,STAT1,TNF,VCAM1	Akt,Ap1,CDKN2A,Creb,EP300,ERK1/2,NFKB1,NFKBIA,NFkB (complex),P38 MAPK,PPARG,RELA,SP1,SRC (family),STAT1,STAT3
LEP		growth factor		0.152	bias	0.00897	IL13,SOCS3,TNFSF10,TNFSF11
GATA2		transcription regulator				0.00897	CCL5,CCR3,IL1RL1,KLK3
GFI1		transcription regulator				0.00897	CEBPE,JAK3,SERPINA3,TNF
KIAA1524		other		-0.788	bias	0.00909	ACTG2,CFB,DSC2,EBI3,LAMA1,PLAUR,PRG4,RAB31
LDL		complex		0.911	bias	0.00976	CCR2,CD80,IL1B,OLR1,SERPINE1,TNF	Ap1,IL10,IL1B,JUN,LDL,NFKB1,NFkB (complex),RELA,STAT3
S100A6		transporter		-1.342		0.0102	CCL20,CXCL2,DHRS9,INHBA,STC1
RUNX1		transcription regulator				0.0102	CHI3L1,FOXP3,NFE2,NTRK1,SPP1
BRAF		enzyme				0.0111	BCL2L11,HIF1A,MMP1,MMP9
N-cor		group				0.0117	CXCL10,PTGS2,TNFSF11
HOTAIR		other				0.0117	GDF15,IFITM1,OAS1
TRAF3		enzyme				0.0117	CXCL10,ISG15,NFKBIE
MTA3		other				0.0117	CD79B,CIITA,SYK
RARB		ligand-dependent nuclear receptor				0.0117	KRT1,SLC2A1,STAT1
TNFSF11	3.934	cytokine				0.0117	CD14,ITGAL,STAT1
ERBB2		kinase	Activated	2.714	bias	0.0129	BCL3,FSCN1,HIF1A,IFNG,JUNB,KLK3,KRT81,LAMC2,LCN2,LTBP2,PIK3CD,PLAUR,RAB31,SERPINE1,TNF
CDKN1A		kinase		-1.455	bias	0.0134	CCL2,CDKN2A,LGALS3BP,MMP1,MMP3,MMP9,PLK1
MMP2		peptidase		1.000		0.0135	CSF2RB,IL2RG,IL4R,SOCS1
CHUK		kinase				0.0135	ICAM1,IL22,IL6,PLK1
SRC		kinase				0.0135	CSF3,HIF1A,IL6,VCAM1
EGR1		transcription regulator		1.067	bias	0.0139	CD40LG,GDF15,HPSE,TNF,TNFSF10
RUNX1T1		transcription regulator				0.0142	CD69,NTRK1
Fibrinogen		complex				0.0142	CXCL1,ICAM1
Calcineurin protein(s)		complex				0.0142	BCL2L11,PTGS2
Rar		group				0.0142	CSF3,CYP4F2
RPL12		other				0.0142	HMGA2,IGF2BP1
STK40		kinase				0.0142	CXCL1,IL1B
Ap2 alpha		group				0.0142	PLAUR,PTGDS
Tcrb-V3		group				0.0142	CD69,IL2RA
MAP2K4		kinase				0.0142	CCL5,CXCL10
HSPB1		other				0.0142	IL10,TNF
FANCA		other				0.0142	IL1B,TNF
RPS11		other				0.0142	HMGA2,IGF2BP1
H2AFZ		other				0.0142	CD69,HPSE
HOXA10		transcription regulator				0.0142	CYBB,NCF2
ZNF148		transcription regulator				0.0142	ITGAM,STAT1
miR-219a-5p (and other miRNAs w/seed GAUUGUC)		mature microRNA				0.0142	CD14,TNFRSF1B
AXL		kinase				0.0142	MMP1,MMP9
IL1R2		transmembrane receptor				0.0142	CCL20,IL6
ETV1		transcription regulator				0.0142	MMP1,MMP13
ITGAM	2.361	transmembrane receptor				0.0142	CCL4,IL1B
HAS2	1.369	enzyme				0.0142	ACTA2,TIMP1
RPL11		other				0.0142	HMGA2,IGF2BP1
MSC		transcription regulator				0.0142	AICDA,POU2F2
LPAR2		G-protein coupled receptor				0.0142	IL6,PTGS2
IKBKG		kinase				0.0142	FCER2,ICAM1
BTK	1.182	kinase				0.0142	ITGAX,TNF
ITGAX	1.135	transmembrane receptor				0.0142	CCL4,IL1B
EREG		growth factor				0.0142	AREG/AREGB,HBEGF
RPL35A		other				0.0142	HMGA2,IGF2BP1
NFATC1		transcription regulator				0.0142	CX3CR1,PTGS2
PLA2G2A		enzyme				0.0142	CD69,IL6
CDC37		other				0.0142	CDKN2A,KLK3
RPS18		other				0.0142	HMGA2,IGF2BP1
BST2	1.960	other				0.0142	IL6,TNF
IFN1@		other				0.0155	IRF1,IRF7,IRF8
PHB2		transcription regulator				0.0155	IL11,SOCS1,SOCS3
SMAD7		transcription regulator				0.0155	BCL2L11,IFNG,TNF
NCOA1		transcription regulator				0.0155	HAS2,KLK3,SERPINE1
NOX4		enzyme				0.0155	BCL2L11,HIF1A,SLC2A1
GATA1		transcription regulator		0.900	bias	0.016	BCL2L11,CCL5,CCR3,IL1RL1,PF4
POU2F1		transcription regulator				0.0162	CYP1A1,KLK3,PTGDS,SPP1
SND1		enzyme				0.0192	ALDH3A1,KRT81,LAPTM5,PTGS2
Pka		complex				0.0199	CCR7,NR4A3,TNF
CLDN7		other		1.000		0.0203	ALDH3A1,ANXA3,C1S,CCL20,CD68,F5,MMP9,NMU,SPRR3
HNRNPA2B1		other				0.0208	ENTPD1,FSCN1,GDF15,KIAA1199,MEST,NTS,OAS1,PCSK9,S1PR3,ST8SIA4,STOM,TFPI2,VCAN
IRF7	2.460	transcription regulator		1.997	bias	0.0226	CXCL10,CXCL9,STAT1,TNFSF10
USF2		transcription regulator				0.0226	B2M,CD2,CHI3L1,SERPINE1
RARA		ligand-dependent nuclear receptor				0.0226	CD38,CEBPE,FOXP3,NTRK1
BIRC3		enzyme				0.0229	CXCL1,IL6
Fcgr2		group				0.0229	CCL5,IL6
Tnf receptor		group				0.0229	CCL20,UBD
LILRA4		other				0.0229	IL6,TNF
TIRAP		other				0.0229	IL6,TNF
RPS15		other				0.0229	HMGA2,IGF2BP1
LHCGR		G-protein coupled receptor				0.0229	CYP11B2,PTGS2
ZFP36	1.070	transcription regulator				0.0229	IL12B,PTGS2
RPS12		other				0.0229	HMGA2,IGF2BP1
PROK2	1.740	other				0.0229	HIF1A,IL1B
PLD1		enzyme				0.0229	IL13,NOS2
PROC		peptidase				0.0229	MMP9,TNF
miR-208a-3p (and other miRNAs w/seed UAAGACG)		mature microRNA				0.0229	CD14,CD40LG
miR-31-5p (and other miRNAs w/seed GGCAAGA)		mature microRNA				0.0229	CXCL1,IL1B
mir-145		microRNA				0.0229	FSCN1,IL6
CRHR1		G-protein coupled receptor				0.0229	SLC2A1,SLC2A3
ALK		kinase				0.0229	FOXP3,IL10
SKI		transcription regulator				0.0229	ACTA2,SERPINE1
PSMD4		other				0.0229	CD14,CD69
CRHR2		G-protein coupled receptor				0.0229	SLC2A1,SLC2A3
CD5		transmembrane receptor				0.0229	IL10,IL17A
PLAA		other				0.0229	IL6,PTGS2
IL17F		cytokine				0.0229	CCL2,CXCL1
NOTCH1		transcription regulator				0.0235	ACTA2,CHGA,IL17A,ITGAM,RUNX3
Rb		group				0.0249	CCL2,MMP3,PLK1
GATA3		transcription regulator				0.0249	CCL5,CCR3,KLRC1
APOA1		transporter				0.0249	IL1B,NOS2,TNF
KAT5		transcription regulator		0.239	bias	0.0258	EOMES,IFNG,IL6,KLK3,KRT35,PRR5L,PTPRZ1,RGS1
BMP4		growth factor		1.990		0.0263	ACTA2,CDKN2A,ITGA4,RUNX3
SMARCB1		transcription regulator		1.951	bias	0.0263	CDKN2A,IFITM1,OAS1,OAS3
MAP2K1/2		group		1.206	bias	0.0264	BCL2L11,CHI3L1,IL1B,MMP9,TNF
ANXA2		other		1.910		0.0303	IL6,MMP1,PTGS2,TNF
let-7		microRNA		-1.959	bias	0.0303	ACTA2,HMGA2,IGF2BP1,PTGS2
TRAF2		enzyme				0.0305	CCL2,IL6,PLK1
ATF1		transcription regulator				0.0305	CIITA,FUT7,PTGS2
GATA6		transcription regulator				0.0305	ALOX15,FASLG,TNFSF10
DPPA3		other				0.0331	AICDA,DDX4
NFATC3		transcription regulator				0.0331	FASLG,PTGS2
ADRBK1		kinase				0.0331	C5AR1,HRH2
mir-296		microRNA				0.0331	CA9,IL1B
NFE2	2.291	transcription regulator				0.0331	SPTA1,TBXAS1
STAT5B		transcription regulator				0.0331	FOXP3,IL2RA
PML		transcription regulator				0.0331	CIITA,IL1B
S100A4		other				0.0331	MMP13,TIMP1
KAT2B		transcription regulator				0.0331	PTGS2,TNF
MAPK3		kinase				0.0331	HDC,PTGS2
IRAK1		kinase				0.0331	IL1B,VCAM1
SF1		transcription regulator				0.0331	ACTA2,ICAM1
ID2		transcription regulator				0.0331	AICDA,POU2F2
OLR1	2.555	transmembrane receptor				0.0331	MMP1,MMP3
DEK		transcription regulator				0.0331	CEBPE,CSF3R
Lh		complex		0.989		0.034	ACTA2,ACTG2,AREG/AREGB,CASP4,CXCR4,CYP11B2,GK,IL6,MMP9,PIK3CD,PTGS2,PTPRN,RAB31,RPRM,STAT1,TFPI2,UPP1
AR		ligand-dependent nuclear receptor		1.365	bias	0.0345	ALOX15B,GDF15,IL6,KLK3,MTHFD2,SERPINE1,SLC7A11,STAT1,TUBB3,VCAN
CDH1		other		-1.980		0.0347	MMP1,MMP19,MMP3,MMP9
RBPJ		transcription regulator				0.0347	HAS2,MMP13,RUNX3,TNC
KITLG		growth factor				0.0347	ALOX5AP,CCL2,CCL4,IFNG
HNF1A		transcription regulator				0.0356	APOA2,B3GALT5,C1S,ELF3,FGL1,FUT7,GLA,GPR39,HAVCR1,PLA1A,SOAT2
FN1		enzyme				0.0367	CCL5,MMP1,MMP3
HOXD10		transcription regulator				0.0367	ICAM1,SERPINE1,TIMP1
SIRT1		transcription regulator				0.0394	HMOX1,MMP3,MMP9,NELL2
ZEB1		transcription regulator				0.0436	LAMC2,PTPRZ1,SERPINE1
CTGF		growth factor				0.0436	MMP9,SERPINE1,TIMP1
YAP1		transcription regulator				0.0436	ANKRD1,BCL2L11,PPP1R3B
TLR9	2.051	transmembrane receptor				0.0436	CXCL10,IL6,TNF
ELF4		transcription regulator				0.0436	CA2,CXCL2,HDC
GLI1		transcription regulator	Activated	2.352	bias	0.0443	CMPK2,KLK3,MEST,MMP9,RNASEL,S100A9,SPP1,SYNE1,TNC
TERT		enzyme				0.0445	CDKN2A,IL1B,KLK3,MMP1
AMPK		complex				0.0449	PFKFB3,SLC2A1
Nuclear factor 1		group				0.0449	CHI3L1,SERPINA3
Secretase gamma		complex				0.0449	IL17A,IL22
Smad		complex				0.0449	CDKN2A,SERPINE1
AMH		growth factor				0.0449	CXCL2,IRF1
SHC1		kinase				0.0449	BAK1,CCR7
SMAD1		transcription regulator				0.0449	ACTA2,CXCL2
PRKG1		kinase				0.0449	ACTA2,IL17A
mir-181		microRNA				0.0449	BCL2L11,IRF8
IL6R		transmembrane receptor				0.0449	TIMP1,VCAM1
IKZF1	1.261	transcription regulator				0.0449	CD79B,TNFAIP8L2
TAZ		enzyme				0.0449	ANKRD1,PPP1R3B
SUV39H1		enzyme				0.0449	CYTH4,NFE2
BAG1		other				0.0449	KLK3,PTGS2
TBP		transcription regulator				0.0499	FASLG,GAPDH,HLA-A,TNF
HRAS		enzyme				0.0499	AREG/AREGB,HMOX1,IL1B,ITGA4
FOXA1		transcription regulator		-1.994		0.403	KRT16,LYN,RPRM,SLPI
