# Supplementary material for: RNA-Seq Analysis of the Host Response to Staphylococcus aureus Skin and Soft Tissue Infection in a Mouse Model
Source: PLoS One. 2015 Apr 22;10(4):e0124877. doi: 10.1371/journal.pone.0124877 (PMC4406450; doi:10.1371/journal.pone.0124877)
Supplement: S7 Table — The data used for this analysis compared non-infected ears from challenged mice compared to naïve mice. (XLS) [file pone.0124877.s007.xls]

## Sheet: Sheet0
Upstream Regulator Analysis, Day 7 right vs Day 7 uninfected (SYSTEMIC)
Upstream Regulator	Log Ratio	Molecule Type	Predicted Activation State	Activation z-score	p-value of overlap	Target molecules in dataset	Mechanistic Network
miR-155-5p (miRNAs w/seed UAAUGCU)		mature microRNA	Inhibited	-2.607	5.4e-14	CCL20,CCL4,CXCL1,CXCL2,CXCL3,IL1B,TNF
IL17A		cytokine	Activated	2.376	3.82e-11	CCL20,CXCL1,CXCL2,CXCL3,IL1B,TNF	IL17A,IL1B,NFKB1,NFkB (complex),RELA,TNF
TNF	1.435	cytokine	Activated	2.617	2.88e-10	CCL20,CCL4,CHI3L1,CXCL1,CXCL2,CXCL3,FOS,IL1B,MT-CO2,MT-CO3,TNF	IL1B,NFkB (complex),RELA,TNF
TLR7		transmembrane receptor	Activated	2.399	7.15e-10	CCL20,CXCL1,CXCL2,CXCL3,IL1B,TNF	NFkB (complex),RELA,TLR7
IL1B	1.374	cytokine	Activated	2.310	1.28e-09	CCL20,CCL4,CHI3L1,CXCL1,CXCL2,CXCL3,IL1B,TNF	IL1B,NFkB (complex),RELA
CAMP		other	Activated	2.219	2.49e-09	CCL20,CCL4,CXCL1,IL1B,TNF	CAMP,IL1B,NFkB (complex),RELA
JAG2		growth factor	Inhibited	-2.216	2.49e-09	CCL20,CXCL1,CXCL3,IL1B,TNF
NFkB (complex)		complex	Activated	2.606	2.96e-09	CCL20,CCL4,CXCL1,CXCL2,CXCL3,IL1B,MT-CO2,TNF	IL1B,NFkB (complex),RELA
RELA		transcription regulator	Activated	2.343	3.98e-09	CCL20,CXCL1,CXCL2,CXCL3,IL1B,IL20,TNF	NFkB (complex),RELA
PF4		cytokine		1.960	5.24e-09	CCL4,CXCL3,IL1B,TNF
IL1A		cytokine	Activated	2.416	5.87e-09	CCL20,CXCL1,CXCL2,CXCL3,IL1B,TNF	IFNG,IL1A,NFkB (complex),RELA
IL27		cytokine		-0.036	5.34e-08	CCL20,CCL4,FOS,IL1B,TNF
PGF		growth factor			6.15e-08	CCL4,IL1B,TNF
NFKB1		transcription regulator			9.95e-08	CCL20,CXCL2,IL1B,IL20,TNF	NFKB1,NFkB (complex),RELA
SELPLG		other	Activated	2.000	2.46e-07	CCL4,CXCL2,FOS,IL1B
TLR3		transmembrane receptor		1.969	4.17e-07	CCL20,FOS,IL1B,SLPI,TNF
Immunoglobulin		complex		1.982	4.21e-07	CCL4,CXCL2,IL1B,TNF
TREM1		transmembrane receptor		1.464	7e-07	CCL20,CXCL1,CXCL2,CXCL3,IL1B,TNF	IL1B,NFkB (complex),RELA,TNF,TREM1
HMOX1		enzyme		-1.114	7.55e-07	CXCL1,CXCL3,IL1B,TNF	HMOX1,NFkB (complex),RELA
ERK1/2		group	Activated	2.190	1.45e-06	CCL4,CXCL3,FOS,IL1B,TNF
P2RX7		ion channel			1.74e-06	CCL20,IL1B,TNF
FOXL2		transcription regulator		1.980	2.32e-06	CCL20,CXCL2,CXCL3,FOS
IKBKB		kinase			2.76e-06	CCL4,IL1B,TNF
CD14		transmembrane receptor			2.76e-06	CCL4,IL1B,TNF
POPDC2		other			3.46e-06	IL1B,TNF
POLG		enzyme			3.46e-06	MT-CO2,MT-CO3
PNKP		kinase			3.46e-06	MT-CO2,MT-CO3
APP		other			4.94e-06	CCL20,IL1B,TNF
RELB		transcription regulator			5.85e-06	CCL20,IL1B,TNF
MYD88		other			6.88e-06	CXCL1,IL1B,TNF	IFNG,MYD88,NFkB (complex)
THBD		transmembrane receptor			1.04e-05	IL1B,TNF	NFKBIA,THBD
Fcer1		complex			1.06e-05	CCL4,IL1B,TNF
F7		peptidase			1.56e-05	CXCL2,FOS,IL1B
TBP		transcription regulator			1.96e-05	FOS,RN7SK,TNF
OSM		cytokine			1.96e-05	FOS,IL1B,TNF
RNASEL		enzyme			2.07e-05	MT-ATP6,MT-CO2
STK40		kinase			2.07e-05	CXCL1,IL1B
SMPD2		enzyme			2.07e-05	IL1B,TNF
FANCA		other			2.07e-05	IL1B,TNF
ULBP2		transmembrane receptor			2.07e-05	CCL4,TNF
ITGAM		transmembrane receptor			2.07e-05	CCL4,IL1B
CD163		transmembrane receptor			2.07e-05	IL1B,TNF
ITGAX		transmembrane receptor			2.07e-05	CCL4,IL1B
PAPOLA		enzyme			2.07e-05	MT-ATP6,MT-CO3
IRAK2		kinase			2.07e-05	IL1B,TNF
CD47		transmembrane receptor			2.07e-05	IL1B,TNF
IL13		cytokine	Inhibited	-2.200	2.12e-05	CCL20,CLEC4E,CXCL1,IL1B,TNF
GAPDH		enzyme			2.42e-05	CCL20,CCL4,CXCL1
MAP3K7		kinase			2.95e-05	CCL20,IL1B,TNF	MAP3K7,NFKB1,RELA
miR-31-5p (and other miRNAs w/seed GGCAAGA)		mature microRNA			3.44e-05	CXCL1,IL1B
CD209		other			3.44e-05	CCL4,TNF
THBS1		other			3.44e-05	IL1B,TNF
MAP2K1/2		group			3.55e-05	CHI3L1,IL1B,TNF
STAT3		transcription regulator			4.64e-05	CHI3L1,FOS,HIST2H2AA3/HIST2H2AA4,TNF
ESR1		ligand-dependent nuclear receptor		-0.868	4.95e-05	CCL20,CCL4,CXCL3,FOS,TNF
HLA-DQ		complex			5.16e-05	IL1B,TNF
XIAP		enzyme			5.16e-05	CXCL1,TNF
FCER2		transmembrane receptor			5.16e-05	CCL4,TNF
S100A8		other			5.16e-05	IL1B,TNF
TAC1		other			5.16e-05	IL1B,TNF
SPI1		transcription regulator			5.81e-05	CHI3L1,IL1B,MS4A1
IL12 (complex)		complex			6.26e-05	CCL4,FOS,TNF
U1 snRNP		complex			7.21e-05	CCL4,TNF
S100A9		other			7.21e-05	IL1B,TNF
ULBP1		transmembrane receptor			7.21e-05	CCL4,TNF
HSF2		transcription regulator			7.21e-05	IL1B,TNF
IL37		cytokine			7.21e-05	IL1B,TNF
NCR3		transmembrane receptor			7.21e-05	CCL4,TNF
IL25		cytokine			9.61e-05	IL1B,TNF
NLRP12		other			9.61e-05	IL1B,TNF
FCER1G		transmembrane receptor			9.61e-05	IL1B,TNF
ITGB2		transmembrane receptor			0.000123	CCL4,TNF
mir-146		microRNA			0.000123	IL1B,TNF
NOD2		other			0.000123	IL1B,TNF
LONP1		peptidase			0.000123	MT-ATP6,MT-CO2
C5		cytokine			0.000123	IL1B,TNF	C5,NFKBIA,SPHK1
FCGR2A		transmembrane receptor			0.000123	IL1B,TNF
IL32		cytokine			0.000123	IL1B,TNF
IL18		cytokine			0.000135	CCL4,IL1B,TNF	IFNG,IL18,NFkB (complex)
TLR5		transmembrane receptor			0.000154	CCL20,TNF
LIPG		enzyme			0.000154	IL1B,TNF
lymphotoxin-alpha1-beta2		complex			0.000188	IL1B,TNF
LPL		enzyme			0.000188	IL1B,TNF
PLG		peptidase			0.000188	IL1B,TNF	NFKBIA,PLG
MIF		cytokine			0.000188	FOS,IL1B
RORC		ligand-dependent nuclear receptor			0.000225	IL1B,TNF
TLR1		transmembrane receptor			0.000225	IL1B,TNF	NFKBIA,TLR1,TLR2
IFNG		cytokine		1.270	0.000226	CCL4,CXCL1,CXCL2,IL1B,TNF	IFNG,IL1B,NFkB (complex),RELA
Jnk		group			0.000237	CCL4,IL1B,TNF
IRAK4		kinase			0.000266	IL1B,TNF	IRAK4,NFKBIA
APOA1		transporter			0.000266	IL1B,TNF
PI3K (complex)		complex			0.000284	CCL4,IL1B,TNF
SPHK1		kinase			0.00031	IL1B,TNF	NFKBIA,SPHK1
NFKBIA		transcription regulator			0.000408	IL1B,TNF
ERK		group			0.000459	CCL4,FOS,MS4A1
Gsk3		group			0.000462	IL1B,TNF
TLR8		transmembrane receptor			0.000462	IL1B,TNF
CLDN7		other			0.000476	CCL20,HIST2H2AA3/HIST2H2AA4,SPRR3
Nr1h		group			0.000519	CXCL1,TNF
NAMPT		cytokine			0.000519	CCL20,TNF
CD40LG		cytokine			0.000529	CCL20,IL1B,TNF
RAF1		kinase			0.000643	IL1B,TNF
IL33		cytokine			0.00071	IL1B,TNF
RNASE1		enzyme			0.00071	CCL4,TNF
JUN		transcription regulator			0.000735	CXCL1,IL1B,TNF
EZH2		transcription regulator			0.000735	CXCL1,CXCL2,TNF
mir-155		microRNA			0.00078	IL1B,TNF
TXN		enzyme			0.00078	IL1B,MS4A1
TAB1		enzyme			0.00078	CCL20,IL1B
CD3		complex			0.000781	CCL20,CCL4,TNF
IL4		cytokine			0.000781	CCL20,IL1B,TNF
KITLG		growth factor			0.00101	CCL4,FOS
RNA polymerase II		complex			0.00107	CXCL2,FOS,TNF
RNASE2		enzyme			0.00118	CCL4,TNF
RUNX1		transcription regulator			0.00118	CHI3L1,NTRK1
IL3		cytokine			0.00118	FOS,IL1B
S100A6		transporter			0.00118	CCL20,CXCL2
IgG		complex			0.00122	CCL4,IL1B,TNF	IFNG,IgG,NFkB (complex)
P38 MAPK		group			0.00135	FOS,IL1B,TNF
Pkc(s)		group			0.00155	FOS,MS4A1
Ap1		complex			0.00165	MT-CO2,TNF
TP63		transcription regulator			0.00179	IL1B,KRT6A,SPRR3
Gm-csf		group			0.00187	IL1B,TNF
Aldose Reductase		group			0.00188	TNF
IRAK1/4		group			0.00188	IL1B
HLA-DR		complex			0.00188	IL1B
Sapk		group			0.00188	FOS
SNAPC1		other			0.00188	RN7SK
SNAPC3		other			0.00188	RN7SK
LITAF		transcription regulator			0.00188	TNF
C3AR1		G-protein coupled receptor			0.00188	CCL4
LTBR		transmembrane receptor			0.00188	CCL20
SNAPC2		transcription regulator			0.00188	RN7SK
P2RY1		G-protein coupled receptor			0.00188	FOS
IAPP		other			0.00188	FOS
AZU1		peptidase			0.00188	TNF
NLRP3		other			0.00188	IL1B
RAMP3		transporter			0.00188	FOS
AIM2		other			0.00188	IL1B
RPS6KA3		kinase			0.00188	FOS
CXCL16		cytokine			0.00188	TNF
CLEC11A		growth factor			0.00188	TNF
USF1		transcription regulator			0.00209	CHI3L1,MS4A1
LDL		complex			0.00221	IL1B,TNF
Akt		group			0.00233	FOS,TNF
CCL5		cytokine			0.00271	CCL4,IL1B
IL15		cytokine			0.00271	CCL4,TNF
TFAP2A		transcription regulator			0.00297	CXCL1,CXCL2
TLR4		transmembrane receptor			0.00311	IL1B,TNF	NFKBIA,TLR4
BDNF		growth factor			0.00376	FOS
STAB1		transporter			0.00376	TNF
SARM1		transmembrane receptor			0.00376	TNF
FGFR4		kinase			0.00376	FOS
LAIR1		transmembrane receptor			0.00376	TNF
SCARB1		transporter			0.00376	TNF
CD244		transmembrane receptor			0.00376	TNF
TRPM2		ion channel			0.00376	TNF
LAMA3		other			0.00376	IL1B
ITGA4		transmembrane receptor			0.00376	TNF
FCGR1A		transmembrane receptor			0.00376	TNF
IL1RAP		transmembrane receptor			0.00376	TNF
HIST1H1A		other			0.00376	FOS
SNAPC4		transcription regulator			0.00376	RN7SK
LRIG1		other			0.00376	TNF
SFTPA1		transporter			0.00376	TNF
KLB		enzyme			0.00376	FOS
IL17RA		transmembrane receptor			0.00376	CCL20
ELK3		transcription regulator			0.00376	FOS
CASP10		peptidase			0.00376	TNF
EGF		growth factor			0.00384	FOS,MT-CO2
FANCC		other			0.004	IL1B,TNF
TLR2		transmembrane receptor			0.00432	IL1B,TNF	NFKBIA,TLR2
PTGS2		enzyme			0.00432	IL1B,TNF
BCR (complex)		complex			0.00482	CCL4,FOS
EPAS1		transcription regulator			0.00517	FOS,GYS2
estrogen receptor		group			0.00537	CXCL1,FOS,MT-CO2
STAT		group			0.00564	TNF
HSP		group			0.00564	TNF
TFIIA		complex			0.00564	FOS
BTLA		other			0.00564	TNF
HDAC11		transcription regulator			0.00564	TNF
MAGEA3/MAGEA6		other			0.00564	TNF
FLII		other			0.00564	TNF
CASP1		peptidase			0.00564	IL1B
HMGN1		transcription regulator			0.00564	FOS
DAB2		other			0.00564	FOS
PTGDR		G-protein coupled receptor			0.00564	TNF
CALCR		G-protein coupled receptor			0.00564	FOS
TSC22D1		transcription regulator			0.00564	IL1B
TNFRSF25		transmembrane receptor			0.00564	TNF
CEACAM3		other			0.00564	TNF
GMFG		growth factor			0.00564	TNF
CD69		transmembrane receptor			0.00564	TNF
IGHM		transmembrane receptor			0.00564	CD22
C3		peptidase			0.00564	CCL4
CLEC4M		other			0.00564	CCL4
DSG1		other			0.00564	TNF
MAP3K8		kinase			0.00564	CCL4
IL9		cytokine			0.00564	TNF
CD300C		transmembrane receptor			0.00564	TNF
NCOA6		transcription regulator			0.00564	FOS
TBPL1		transcription regulator			0.00564	FOS
POU2F2		transcription regulator			0.00564	MS4A1
TGM2		enzyme			0.00636	IL1B,SLPI,TNF
IL2		cytokine			0.00667	IL1B,TNF
CEBPB		transcription regulator			0.00728	CCL4,IL1B
IL1RN		cytokine			0.00728	CCL20,TNF
RUNX1T1		transcription regulator			0.00752	NTRK1
Fibrinogen		complex			0.00752	CXCL1
TNIP3		other			0.00752	TNF
SLAMF7		other			0.00752	TNF
SCAVENGER receptor CLASS A		group			0.00752	TNF
HSPB1		other			0.00752	TNF
PYCARD		transcription regulator			0.00752	IL1B
IL1R2		transmembrane receptor			0.00752	CCL20
PLA2G4A		enzyme			0.00752	IL1B
FANCD2		other			0.00752	TNF
MAPKAPK2		kinase			0.00752	TNF
PTH		other			0.00752	FOS
NTRK1	-1.483	kinase			0.00752	FOS
BTK		kinase			0.00752	TNF
SFN		other			0.00752	TNF
KLRC4-KLRK1/KLRK1		transmembrane receptor			0.00752	TNF
YWHAE		other			0.00752	TNF
BST2		other			0.00752	TNF
SOX11		transcription regulator			0.0077	MS4A1,PAX5
SP1		transcription regulator			0.00795	CCL20,CHI3L1,TNF
IL10		cytokine			0.00813	IL1B,TNF
BIRC3		enzyme			0.00939	CXCL1
Tnf receptor		group			0.00939	CCL20
SIRT6		enzyme			0.00939	TNF
LILRA4		other			0.00939	TNF
ZC3HAV1		other			0.00939	TNF
TIRAP		other			0.00939	TNF
MKNK1		kinase			0.00939	TNF
ZFP36		transcription regulator			0.00939	FOS
PROK2		other			0.00939	IL1B
LBP		transporter			0.00939	TNF
PROC		peptidase			0.00939	TNF
SAA1		transporter			0.00939	IL1B
NCR1		transmembrane receptor			0.00939	TNF
PTAFR		G-protein coupled receptor			0.00939	TNF
JAK3		kinase			0.00939	TNF
S100A7		other			0.00939	CXCL1
IL17F		cytokine			0.00939	CXCL1
CD28		transmembrane receptor			0.00948	CCL4,TNF
PDGF BB		complex			0.00972	FOS,IL1B
CSF2		cytokine			0.0102	IL1B,TNF
SP3		transcription regulator			0.0107	CCL20,CHI3L1
IFNA2		cytokine			0.0109	MT-ATP6,MT-CO2
MALSU1		other			0.0113	MT-CO2
Hsp70		group			0.0113	TNF
ETS		group			0.0113	CHI3L1
NPM1		transcription regulator			0.0113	TNF
S100A10		other			0.0113	TNF
MRPL12		other			0.0113	MT-CO2
ADRBK1		kinase			0.0113	FOS
Cdk		group			0.0113	CXCL2
ITGA5		transmembrane receptor			0.0113	FOS
GPER1		G-protein coupled receptor			0.0113	FOS
TNFRSF18		transmembrane receptor			0.0113	TNF
mir-296		microRNA			0.0113	IL1B
PRTN3		peptidase			0.0113	TNF
HAVCR2		other			0.0113	TNF
ATF6		transcription regulator			0.0113	FOS
PML		transcription regulator			0.0113	IL1B
PTPRR		phosphatase			0.0113	FOS
KAT2B		transcription regulator			0.0113	TNF
IRAK1		kinase			0.0113	IL1B
PIK3CD		kinase			0.0113	CCL4
RB1		transcription regulator			0.0117	FOS,TNF
CD40		transmembrane receptor			0.0127	IL1B,TNF
Nuclear factor 1		group			0.0131	CHI3L1
MRPL14		other			0.0131	MT-CO2
AMH		growth factor			0.0131	CXCL2
ICAM1		transmembrane receptor			0.0131	FOS
SMAD1		transcription regulator			0.0131	CXCL2
TNFAIP3		enzyme			0.0131	TNF
LILRB4		other			0.0131	IL1B
CASP8		peptidase			0.0131	TNF
CD274		enzyme			0.0131	TNF
CD2		transmembrane receptor			0.0131	TNF
ATG7		enzyme			0.0131	IL1B
FASN		enzyme			0.0131	TNF
TNFSF9		cytokine			0.0131	TNF
ADRB2		G-protein coupled receptor			0.0131	TNF
ELF3		transcription regulator			0.015	CCL20
MEMO1		other			0.015	FOS
CLEC7A		transmembrane receptor			0.015	IL1B
MUC1		transcription regulator			0.015	TNF
C1QBP		transcription regulator			0.015	MT-CO2
NGFR		transmembrane receptor			0.015	FOS
HCK		kinase			0.015	TNF
IGHE		other			0.015	TNF
CD4		transmembrane receptor			0.015	TNF
PDCD1		phosphatase			0.015	TNF
RETN		other			0.015	TNF
PDCD4		other			0.015	IL1B
TLR6		transmembrane receptor			0.015	TNF
IL6		cytokine			0.0158	FOS,TNF
FAT1		other			0.0168	IL1B
TNFSF14		cytokine			0.0168	TNF
TNFSF12		cytokine			0.0168	TNF
CTSZ		peptidase			0.0168	TNF
UBE3A		enzyme			0.0168	IL1B
ADORA2A		G-protein coupled receptor			0.0168	FOS
SCD		enzyme			0.0168	CXCL3
TGFB1		growth factor			0.0173	CHI3L1,FOS,TNF
IL23		complex			0.0187	CCL20
LILRA2		other			0.0187	TNF
SERPINA1		other			0.0187	TNF
SYK		kinase			0.0187	TNF
HSPA9		other			0.0187	NTRK1
ADAM15		peptidase			0.0187	TNF
TNFSF11		cytokine			0.0187	FOS
CREM		transcription regulator			0.0205	FOS
SMAD7		transcription regulator			0.0205	TNF
BSG		transporter			0.0205	TNF
NFIX		transcription regulator			0.0205	CHI3L1
PIK3R1		kinase			0.0205	CCL4
BIRC2		enzyme			0.0205	CXCL1
Pka		complex			0.0224	TNF
TNFRSF1A		transmembrane receptor			0.0224	IL1B
CSF3		cytokine			0.0242	FOS
SMARCE1		transcription regulator			0.0242	FOS
MAPK14		kinase			0.0242	TNF
TGFB2		growth factor			0.0242	FOS
Ige		complex			0.0261	TNF
IL12B		cytokine			0.0261	TNF
CUX1		transcription regulator			0.0261	CXCL1
BCL11B		other			0.0261	TNF
Mapk		group			0.0279	FOS
STAT6		transcription regulator			0.0279	TNF
SOCS3		phosphatase			0.0279	TNF
PSMD10		transcription regulator			0.0279	CXCL1
IL1		group			0.0297	FOS
DDX58		enzyme			0.0297	TNF
CDK9		kinase			0.0297	CXCL2
SPP1		cytokine			0.0297	CCL4
TLR9		transmembrane receptor			0.0297	TNF
ELF4		transcription regulator			0.0297	CXCL2
TCR		complex			0.0309	FOS,TNF
SRC (family)		group			0.0316	TNF
GFI1		transcription regulator			0.0316	TNF
NR3C1		ligand-dependent nuclear receptor			0.0333	IL1B,NTRK1,TNF
Tlr		group			0.0334	TNF
NRG1		growth factor			0.0334	FOS
NFKB2		transcription regulator			0.0334	CCL20
TNFSF10		cytokine			0.0334	FOS
ERBB2		kinase			0.0352	FOS,TNF
E2F1		transcription regulator			0.0365	HIST2H2AA3/HIST2H2AA4,TNF
Hsp27		group			0.037	FOS
NCOR2		transcription regulator			0.037	FOS
ITGB1		transmembrane receptor			0.037	FOS
POU2F1		transcription regulator			0.037	RN7SK
IRF4		transcription regulator			0.037	PAX5
YBX1		transcription regulator			0.037	FOS
CEBPD		transcription regulator			0.037	IL1B
NFATC2		transcription regulator			0.037	TNF
CSF1		cytokine			0.0388	IL1B
BMP7		growth factor			0.0388	IL1B
EBI3		cytokine			0.0388	FOS
USF2		transcription regulator			0.0407	CHI3L1
HMGB1		transcription regulator			0.0407	TNF
RARA		ligand-dependent nuclear receptor			0.0407	NTRK1
ANXA2		other			0.0443	TNF
RBPJ		transcription regulator			0.0461	FOS
AHR		ligand-dependent nuclear receptor			0.0461	IL1B
TERT		enzyme			0.0497	IL1B
